# Supplementary material for: Light-driven nanoscale vectorial currents
Source: Nature. 2024 Feb 7;626(8001):984–9. doi: 10.1038/s41586-024-07037-4 (PMC10901733; doi:10.1038/s41586-024-07037-4)
Supplement: Supplementary file 2 — Source Data Fig. 1 [file 41586_2024_7037_MOESM2_ESM.xlsx]

## Sheet: 1b
800 nm Metasurface Experiment		800 nm Metasurface Simulation		1550 nm Metasurface Experiment		1550 nm Metasurface Simulation
Wavelength (nm)	Transmittance	Wavelength (nm)	Transmittance	Wavelength (nm)	Transmittance	Wavelength (nm)	Transmittance
500	0.90958	500	0.95361	500	0.87595	500	0.94975
500.132	0.90931	510	0.95097	500.132	0.87644	510	0.95193
500.263	0.90915	520	0.94657	500.263	0.87636	520	0.95153
500.395	0.90877	530	0.94145	500.395	0.87532	530	0.94876
500.526	0.90785	540	0.93611	500.526	0.87488	540	0.94533
500.658	0.90707	550	0.93022	500.658	0.87457	550	0.93904
500.79	0.90667	560	0.92457	500.79	0.87475	560	0.93553
500.921	0.9073	570	0.92153	500.921	0.87455	570	0.93292
501.053	0.90764	580	0.92445	501.053	0.87461	580	0.93108
501.185	0.90792	590	0.93149	501.185	0.87482	590	0.92961
501.316	0.90753	600	0.93779	501.316	0.87407	600	0.9292
501.448	0.90733	610	0.94121	501.448	0.87362	610	0.92854
501.579	0.90747	620	0.942	501.579	0.87426	620	0.92703
501.711	0.90771	630	0.94087	501.711	0.8748	630	0.92551
501.843	0.90786	640	0.93824	501.843	0.87503	640	0.92529
501.974	0.90748	650	0.93347	501.974	0.87597	650	0.92277
502.106	0.90731	660	0.92778	502.106	0.87673	660	0.91953
502.238	0.90702	670	0.92122	502.238	0.87634	670	0.91552
502.369	0.90695	680	0.91372	502.369	0.87566	680	0.90306
502.501	0.90693	690	0.90467	502.501	0.87579	690	0.89248
502.632	0.90695	700	0.89402	502.632	0.87611	700	0.8931
502.764	0.907	710	0.88336	502.764	0.87645	710	0.88974
502.896	0.90709	720	0.87703	502.896	0.8765	720	0.88394
503.027	0.90709	730	0.87066	503.027	0.87582	730	0.88643
503.159	0.90712	740	0.83762	503.159	0.87545	740	0.89013
503.291	0.90705	750	0.77554	503.291	0.87532	750	0.8917
503.422	0.90705	760	0.6916	503.422	0.87408	760	0.89096
503.554	0.90705	770	0.58932	503.554	0.87255	770	0.88221
503.685	0.90705	780	0.48635	503.685	0.87218	780	0.8749
503.817	0.90724	790	0.42232	503.817	0.87212	790	0.8683
503.949	0.90739	800	0.43149	503.949	0.8719	800	0.86248
504.08	0.90751	810	0.50613	504.08	0.87154	810	0.85757
504.212	0.90761	820	0.60417	504.212	0.87069	820	0.85369
504.344	0.90755	830	0.69226	504.344	0.8704	830	0.85069
504.475	0.90758	840	0.76086	504.475	0.87085	840	0.84898
504.607	0.90759	850	0.81175	504.607	0.87107	850	0.84862
504.738	0.90774	860	0.84914	504.738	0.87083	860	0.84965
504.87	0.90781	870	0.87689	504.87	0.87109	870	0.85201
505.002	0.90781	880	0.89749	505.002	0.87172	880	0.85562
505.133	0.9079	890	0.91316	505.133	0.87203	890	0.86032
505.265	0.90794	900	0.92539	505.265	0.87254	900	0.86601
505.397	0.90808	910	0.93508	505.397	0.87293	910	0.8722
505.528	0.90809	920	0.94289	505.528	0.87312	920	0.87851
505.66	0.90804	930	0.94927	505.66	0.87363	930	0.88463
505.791	0.90803	940	0.95456	505.791	0.87376	940	0.89038
505.923	0.90803	950	0.95898	505.923	0.87317	950	0.89558
506.055	0.90801	960	0.96273	506.055	0.87261	960	0.90014
506.186	0.90795	970	0.96611	506.186	0.87264	970	0.90395
506.318	0.90798	980	0.96911	506.318	0.87296	980	0.90698
506.449	0.90794	990	0.97166	506.449	0.87328	990	0.90965
506.581	0.90794	1000	0.97388	506.581	0.87381	1000	0.91476
506.713	0.90791	1010	0.97579	506.713	0.87421	1010	0.91311
506.844	0.90788	1020	0.97747	506.844	0.87391	1020	0.91123
506.976	0.90787	1030	0.97895	506.976	0.8735	1030	0.90911
507.108	0.90786	1040	0.98026	507.108	0.87355	1040	0.90756
507.239	0.90783	1050	0.98142	507.239	0.87408	1050	0.90836
507.371	0.90778	1060	0.98248	507.371	0.87479	1060	0.90796
507.502	0.90782	1070	0.98342	507.502	0.87496	1070	0.90213
507.634	0.90787	1080	0.9843	507.634	0.87418	1080	0.895
507.766	0.90785	1090	0.9851	507.766	0.87358	1090	0.88822
507.897	0.90787	1100	0.98581	507.897	0.87401	1100	0.88153
508.029	0.9079	1110	0.98645	508.029	0.87378	1110	0.87525
508.161	0.90792	1120	0.98705	508.161	0.8729	1120	0.8693
508.292	0.90793	1130	0.98759	508.292	0.87235	1130	0.86363
508.424	0.90791	1140	0.98808	508.424	0.87196	1140	0.85819
508.555	0.90783	1150	0.98852	508.555	0.87176	1150	0.85296
508.687	0.90778	1160	0.98895	508.687	0.87112	1160	0.84788
508.819	0.90774	1170	0.98933	508.819	0.87058	1170	0.84293
508.95	0.90767	1180	0.98969	508.95	0.87084	1180	0.8381
509.082	0.90763	1190	0.99002	509.082	0.87127	1190	0.83334
509.214	0.90763	1200	0.99034	509.214	0.87148	1200	0.8286
509.345	0.90764	1210	0.99067	509.345	0.87084	1210	0.82389
509.477	0.90768	1220	0.99096	509.477	0.87032	1220	0.81894
509.608	0.90767	1230	0.99124	509.608	0.87073	1230	0.8136
509.74	0.90765	1240	0.99149	509.74	0.87171	1240	0.80822
509.872	0.90766	1250	0.99173	509.872	0.8726	1250	0.80275
510.003	0.90767	1260	0.99195	510.003	0.87308	1260	0.7972
510.135	0.90764	1270	0.99216	510.135	0.8742	1270	0.79155
510.267	0.90761	1280	0.99234	510.267	0.87526	1280	0.78577
510.398	0.90761	1290	0.99253	510.398	0.8755	1290	0.77989
510.53	0.90765	1300	0.9927	510.53	0.87573	1300	0.77387
510.661	0.9077	1310	0.99285	510.661	0.8756	1310	0.7677
510.793	0.90773	1320	0.993	510.793	0.87589	1320	0.76137
510.925	0.90777	1330	0.99315	510.925	0.87641	1330	0.75488
511.056	0.90784	1340	0.99328	511.056	0.87604	1340	0.74816
511.188	0.90794	1350	0.9934	511.188	0.87551	1350	0.74118
511.32	0.90798	1360	0.99352	511.32	0.87519	1360	0.7339
511.451	0.90796	1370	0.99364	511.451	0.87466	1370	0.7262
511.583	0.90797	1380	0.99374	511.583	0.8737	1380	0.71804
511.714	0.90798	1390	0.99385	511.714	0.87309	1390	0.7093
511.846	0.90794	1400	0.99396	511.846	0.87264	1400	0.69936
511.978	0.90794	1410	0.99404	511.978	0.8725	1410	0.68854
512.109	0.90799	1420	0.99414	512.109	0.87286	1420	0.67726
512.241	0.90798	1430	0.99422	512.241	0.87271	1430	0.66593
512.372	0.90794	1440	0.99431	512.372	0.87209	1440	0.65518
512.504	0.90793	1450	0.99438	512.504	0.87187	1450	0.64579
512.636	0.90793	1460	0.99444	512.636	0.87186	1460	0.63782
512.767	0.90794	1470	0.99452	512.767	0.8718	1470	0.62862
512.899	0.90793	1480	0.99458	512.899	0.87185	1480	0.6093
513.031	0.90792	1490	0.99464	513.031	0.87185	1490	0.56331
513.162	0.90795	1500	0.99471	513.162	0.87148	1500	0.4785
513.294	0.90797	1510	0.99477	513.294	0.87113	1510	0.37129
513.425	0.90798	1520	0.99483	513.425	0.87086	1520	0.28399
513.557	0.90801	1530	0.99487	513.557	0.87102	1530	0.24582
513.689	0.90806	1540	0.9949	513.689	0.87178	1540	0.25578
513.82	0.90809	1550	0.99493	513.82	0.87249	1550	0.29766
513.952	0.90809	1560	0.99498	513.952	0.87283	1560	0.35473
514.084	0.90809	1570	0.99503	514.084	0.87268	1570	0.41632
514.215	0.90809	1580	0.99507	514.215	0.8725	1580	0.47621
514.347	0.90806	1590	0.9951	514.347	0.87256	1590	0.53134
514.478	0.90801	1600	0.99514	514.478	0.87299	1600	0.58062
514.61	0.90797	1610	0.99517	514.61	0.87347	1610	0.62395
514.742	0.90792	1620	0.99521	514.742	0.87396	1620	0.66359
514.873	0.9079	1630	0.99524	514.873	0.87448	1630	0.6977
515.005	0.90787	1640	0.99527	515.005	0.87422	1640	0.72703
515.137	0.90783	1650	0.9953	515.137	0.8734	1650	0.75234
515.268	0.90782	1660	0.99532	515.268	0.87327	1660	0.77424
515.4	0.90785	1670	0.99535	515.4	0.8735	1670	0.79329
515.531	0.90787	1680	0.99539	515.531	0.87367	1680	0.80991
515.663	0.90782			515.663	0.8738
515.795	0.90777			515.795	0.87372
515.926	0.90777			515.926	0.87323
516.058	0.90773			516.058	0.87277
516.19	0.90767			516.19	0.87228
516.321	0.90761			516.321	0.87178
516.453	0.9075			516.453	0.87183
516.584	0.90746			516.584	0.87205
516.716	0.90751			516.716	0.8718
516.848	0.9075			516.848	0.87147
516.979	0.90744			516.979	0.87141
517.111	0.90742			517.111	0.87118
517.243	0.90741			517.243	0.87081
517.374	0.90735			517.374	0.87085
517.506	0.90735			517.506	0.87137
517.637	0.90737			517.637	0.87199
517.769	0.90735			517.769	0.8725
517.901	0.90732			517.901	0.87257
518.032	0.90735			518.032	0.87236
518.164	0.90739			518.164	0.87241
518.295	0.90741			518.295	0.8726
518.427	0.90739			518.427	0.87263
518.559	0.90738			518.559	0.87282
518.69	0.90741			518.69	0.87318
518.822	0.90747			518.822	0.87342
518.954	0.9075			518.954	0.87303
519.085	0.90749			519.085	0.87248
519.217	0.90749			519.217	0.87256
519.348	0.90751			519.348	0.87255
519.48	0.90752			519.48	0.87213
519.612	0.90751			519.612	0.87175
519.743	0.9075			519.743	0.8716
519.875	0.90745			519.875	0.87167
520.007	0.90739			520.007	0.87206
520.138	0.90738			520.138	0.87245
520.27	0.90739			520.27	0.87207
520.401	0.90741			520.401	0.87193
520.533	0.90741			520.533	0.87238
520.665	0.90741			520.665	0.87217
520.796	0.90741			520.796	0.87206
520.928	0.90739			520.928	0.87237
521.06	0.90742			521.06	0.87268
521.191	0.90748			521.191	0.87296
521.323	0.90753			521.323	0.8731
521.454	0.90755			521.454	0.87267
521.586	0.90757			521.586	0.87208
521.718	0.90757			521.718	0.87235
521.849	0.90758			521.849	0.87285
521.981	0.90759			521.981	0.87295
522.113	0.90757			522.113	0.87307
522.244	0.90759			522.244	0.87299
522.376	0.90766			522.376	0.87268
522.507	0.90773			522.507	0.87275
522.639	0.90775			522.639	0.87272
522.771	0.90775			522.771	0.87236
522.902	0.90779			522.902	0.87251
523.034	0.90779			523.034	0.87311
523.166	0.90774			523.166	0.87336
523.297	0.90772			523.297	0.87301
523.429	0.90768			523.429	0.87252
523.56	0.90765			523.56	0.87215
523.692	0.90764			523.692	0.87185
523.824	0.90763			523.824	0.87161
523.955	0.90762			523.955	0.8711
524.087	0.90762			524.087	0.87116
524.218	0.90758			524.218	0.87165
524.35	0.90751			524.35	0.87156
524.482	0.90748			524.482	0.87108
524.613	0.90744			524.613	0.87092
524.745	0.90742			524.745	0.87115
524.877	0.90745			524.877	0.87143
525.008	0.90746			525.008	0.8716
525.14	0.90749			525.14	0.8718
525.271	0.90752			525.271	0.87236
525.403	0.90749			525.403	0.87296
525.535	0.9075			525.535	0.87277
525.666	0.90753			525.666	0.87236
525.798	0.90755			525.798	0.87259
525.93	0.90759			525.93	0.87299
526.061	0.90759			526.061	0.87267
526.193	0.90758			526.193	0.87238
526.324	0.9076			526.324	0.87213
526.456	0.90766			526.456	0.87178
526.588	0.90764			526.588	0.87187
526.719	0.90766			526.719	0.87187
526.851	0.90767			526.851	0.87185
526.983	0.90759			526.983	0.87222
527.114	0.90752			527.114	0.87254
527.246	0.90751			527.246	0.87242
527.377	0.9075			527.377	0.87219
527.509	0.90744			527.509	0.87257
527.641	0.90741			527.641	0.87304
527.772	0.90739			527.772	0.87359
527.904	0.90736			527.904	0.87424
528.036	0.90735			528.036	0.87447
528.167	0.90737			528.167	0.87434
528.299	0.90736			528.299	0.87356
528.43	0.90736			528.43	0.87268
528.562	0.90741			528.562	0.87204
528.694	0.90745			528.694	0.87135
528.825	0.90747			528.825	0.87087
528.957	0.90751			528.957	0.87023
529.089	0.90756			529.089	0.86948
529.22	0.90756			529.22	0.86912
529.352	0.90756			529.352	0.86872
529.483	0.90757			529.483	0.86793
529.615	0.90758			529.615	0.8675
529.747	0.90757			529.747	0.86815
529.878	0.90753			529.878	0.86897
530.01	0.90748			530.01	0.86933
530.141	0.90744			530.141	0.86982
530.273	0.9074			530.273	0.87034
530.405	0.90741			530.405	0.87056
530.536	0.90741			530.536	0.87065
530.668	0.90734			530.668	0.87031
530.8	0.90728			530.8	0.86997
530.931	0.90725			530.931	0.8706
531.063	0.90727			531.063	0.87128
531.194	0.9073			531.194	0.87119
531.326	0.90728			531.326	0.87079
531.458	0.90722			531.458	0.87098
531.589	0.9072			531.589	0.87138
531.721	0.90723			531.721	0.87152
531.853	0.90717			531.853	0.87185
531.984	0.90709			531.984	0.87213
532.116	0.90704			532.116	0.87269
532.247	0.90705			532.247	0.87333
532.379	0.90709			532.379	0.87315
532.511	0.90707			532.511	0.87302
532.642	0.90702			532.642	0.87314
532.774	0.90701			532.774	0.87313
532.906	0.90702			532.906	0.87286
533.037	0.907			533.037	0.87262
533.169	0.90698			533.169	0.8727
533.3	0.90701			533.3	0.87306
533.432	0.907			533.432	0.87342
533.564	0.90695			533.564	0.87341
533.695	0.90687			533.695	0.87326
533.827	0.90678			533.827	0.87331
533.959	0.9067			533.959	0.8733
534.09	0.9066			534.09	0.87352
534.222	0.90653			534.222	0.87402
534.353	0.90648			534.353	0.87434
534.485	0.90638			534.485	0.87425
534.617	0.90632			534.617	0.87393
534.748	0.90632			534.748	0.87364
534.88	0.90633			534.88	0.87311
535.012	0.9063			535.012	0.87261
535.143	0.90628			535.143	0.87285
535.275	0.90626			535.275	0.87332
535.406	0.90624			535.406	0.87314
535.538	0.9062			535.538	0.87252
535.67	0.90612			535.67	0.87207
535.801	0.90605			535.801	0.87165
535.933	0.90601			535.933	0.8717
536.064	0.90594			536.064	0.8719
536.196	0.90589			536.196	0.87144
536.328	0.90585			536.328	0.87124
536.459	0.90582			536.459	0.87124
536.591	0.9058			536.591	0.87056
536.723	0.9058			536.723	0.86974
536.854	0.90577			536.854	0.86991
536.986	0.9057			536.986	0.87055
537.117	0.90564			537.117	0.8707
537.249	0.90558			537.249	0.87074
537.381	0.90554			537.381	0.87072
537.512	0.9055			537.512	0.87075
537.644	0.90543			537.644	0.87128
537.776	0.90537			537.776	0.87165
537.907	0.90537			537.907	0.87152
538.039	0.90534			538.039	0.87154
538.17	0.90522			538.17	0.87151
538.302	0.90515			538.302	0.87064
538.434	0.9051			538.434	0.86992
538.565	0.90503			538.565	0.86984
538.697	0.90494			538.697	0.86985
538.829	0.90488			538.829	0.86938
538.96	0.90483			538.96	0.86898
539.092	0.90476			539.092	0.86898
539.223	0.90468			539.223	0.86921
539.355	0.9046			539.355	0.86946
539.487	0.90458			539.487	0.86929
539.618	0.90452			539.618	0.86926
539.75	0.90441			539.75	0.8697
539.882	0.90438			539.882	0.86948
540.013	0.9043			540.013	0.86911
540.145	0.90419			540.145	0.86904
540.276	0.90415			540.276	0.86905
540.408	0.90413			540.408	0.86881
540.54	0.90408			540.54	0.86839
540.671	0.90401			540.671	0.86818
540.803	0.90395			540.803	0.86849
540.935	0.90389			540.935	0.86908
541.066	0.90385			541.066	0.8691
541.198	0.9038			541.198	0.86894
541.329	0.90373			541.329	0.86918
541.461	0.90366			541.461	0.86919
541.593	0.90362			541.593	0.86921
541.724	0.90359			541.724	0.86965
541.856	0.90351			541.856	0.87037
541.987	0.90341			541.987	0.87093
542.119	0.90333			542.119	0.87081
542.251	0.90326			542.251	0.87052
542.382	0.90319			542.382	0.87045
542.514	0.90311			542.514	0.87067
542.646	0.90302			542.646	0.87099
542.777	0.90294			542.777	0.87119
542.909	0.9029			542.909	0.87134
543.04	0.90291			543.04	0.87145
543.172	0.90286			543.172	0.87154
543.304	0.90279			543.304	0.87129
543.435	0.90277			543.435	0.87106
543.567	0.90275			543.567	0.8714
543.699	0.9027			543.699	0.87154
543.83	0.90263			543.83	0.87152
543.962	0.90256			543.962	0.87166
544.093	0.90251			544.093	0.8717
544.225	0.90243			544.225	0.87172
544.357	0.90235			544.357	0.87182
544.488	0.90228			544.488	0.8719
544.62	0.9022			544.62	0.87178
544.752	0.90212			544.752	0.87173
544.883	0.90203			544.883	0.87195
545.015	0.90193			545.015	0.87206
545.146	0.90186			545.146	0.87213
545.278	0.90177			545.278	0.8724
545.41	0.90166			545.41	0.87249
545.541	0.90156			545.541	0.87264
545.673	0.90148			545.673	0.87296
545.805	0.90142			545.805	0.87308
545.936	0.90137			545.936	0.8734
546.068	0.90132			546.068	0.87382
546.199	0.90129			546.199	0.8739
546.331	0.90125			546.331	0.87377
546.463	0.90122			546.463	0.87384
546.594	0.90118			546.594	0.8741
546.726	0.90111			546.726	0.87399
546.858	0.90108			546.858	0.87403
546.989	0.90107			546.989	0.87433
547.121	0.90106			547.121	0.87462
547.252	0.90107			547.252	0.87511
547.384	0.90109			547.384	0.87533
547.516	0.9011			547.516	0.87516
547.647	0.90107			547.647	0.87508
547.779	0.90103			547.779	0.8748
547.91	0.90096			547.91	0.87417
548.042	0.90084			548.042	0.87362
548.174	0.90072			548.174	0.87327
548.305	0.90065			548.305	0.87293
548.437	0.90062			548.437	0.87249
548.569	0.90056			548.569	0.87177
548.7	0.90048			548.7	0.87073
548.832	0.90045			548.832	0.86979
548.963	0.90042			548.963	0.86951
549.095	0.9004			549.095	0.86954
549.227	0.90042			549.227	0.86953
549.358	0.90042			549.358	0.86945
549.49	0.90036			549.49	0.86921
549.622	0.90031			549.622	0.86931
549.753	0.90028			549.753	0.86976
549.885	0.90021			549.885	0.87004
550.016	0.90013			550.016	0.87011
550.148	0.90006			550.148	0.87043
550.28	0.90001			550.28	0.87082
550.411	0.9			550.411	0.87088
550.543	0.89999			550.543	0.87079
550.675	0.89993			550.675	0.87091
550.806	0.89988			550.806	0.87114
550.938	0.89988			550.938	0.87127
551.069	0.89984			551.069	0.87104
551.201	0.89982			551.201	0.87063
551.333	0.89985			551.333	0.87022
551.464	0.89986			551.464	0.87002
551.596	0.89986			551.596	0.87011
551.728	0.8998			551.728	0.87022
551.859	0.89975			551.859	0.87012
551.991	0.89975			551.991	0.86997
552.122	0.89967			552.122	0.86994
552.254	0.89958			552.254	0.8699
552.386	0.8995			552.386	0.86984
552.517	0.89939			552.517	0.86982
552.649	0.89932			552.649	0.86992
552.781	0.89925			552.781	0.87023
552.912	0.89917			552.912	0.87047
553.044	0.89913			553.044	0.87034
553.175	0.89906			553.175	0.87017
553.307	0.89898			553.307	0.87016
553.439	0.89891			553.439	0.87041
553.57	0.89883			553.57	0.87065
553.702	0.89877			553.702	0.87083
553.833	0.89873			553.833	0.87115
553.965	0.89869			553.965	0.87174
554.097	0.89862			554.097	0.87195
554.228	0.89853			554.228	0.87148
554.36	0.89845			554.36	0.87121
554.492	0.89839			554.492	0.87126
554.623	0.89834			554.623	0.87124
554.755	0.89826			554.755	0.87112
554.886	0.89821			554.886	0.87058
555.018	0.89816			555.018	0.87001
555.15	0.89808			555.15	0.86973
555.281	0.898			555.281	0.86968
555.413	0.89795			555.413	0.86982
555.545	0.89791			555.545	0.86982
555.676	0.89788			555.676	0.86997
555.808	0.8979			555.808	0.87017
555.939	0.89789			555.939	0.87007
556.071	0.89784			556.071	0.86981
556.203	0.89777			556.203	0.86975
556.334	0.89772			556.334	0.87013
556.466	0.89768			556.466	0.8704
556.598	0.89763			556.598	0.87022
556.729	0.89757			556.729	0.86985
556.861	0.89749			556.861	0.86929
556.992	0.89742			556.992	0.869
557.124	0.89737			557.124	0.86886
557.256	0.89733			557.256	0.86867
557.387	0.89725			557.387	0.86874
557.519	0.89719			557.519	0.86879
557.651	0.89716			557.651	0.86893
557.782	0.89713			557.782	0.86914
557.914	0.89711			557.914	0.86922
558.045	0.89704			558.045	0.86927
558.177	0.89698			558.177	0.86924
558.309	0.89695			558.309	0.86908
558.44	0.8969			558.44	0.86919
558.572	0.89685			558.572	0.86958
558.704	0.89681			558.704	0.86967
558.835	0.89675			558.835	0.86927
558.967	0.89669			558.967	0.8691
559.098	0.89662			559.098	0.86902
559.23	0.89653			559.23	0.86881
559.362	0.89641			559.362	0.86862
559.493	0.89627			559.493	0.8688
559.625	0.89616			559.625	0.86934
559.756	0.89607			559.756	0.86945
559.888	0.89598			559.888	0.86912
560.02	0.89591			560.02	0.86881
560.151	0.89579			560.151	0.86861
560.283	0.89569			560.283	0.86891
560.415	0.89564			560.415	0.86926
560.546	0.89556			560.546	0.86925
560.678	0.89546			560.678	0.8693
560.809	0.89535			560.809	0.86951
560.941	0.89528			560.941	0.86951
561.073	0.89524			561.073	0.86913
561.204	0.8952			561.204	0.86896
561.336	0.89516			561.336	0.86888
561.468	0.89512			561.468	0.86881
561.599	0.89505			561.599	0.869
561.731	0.89498			561.731	0.86882
561.862	0.89494			561.862	0.86862
561.994	0.89489			561.994	0.86865
562.126	0.8948			562.126	0.86852
562.257	0.89475			562.257	0.86841
562.389	0.89468			562.389	0.86822
562.521	0.89457			562.521	0.86828
562.652	0.89453			562.652	0.86865
562.784	0.89447			562.784	0.86888
562.915	0.89441			562.915	0.86909
563.047	0.89435			563.047	0.86903
563.179	0.89429			563.179	0.86882
563.31	0.89423			563.31	0.86879
563.442	0.89422			563.442	0.86866
563.574	0.89422			563.574	0.86874
563.705	0.89418			563.705	0.86893
563.837	0.89415			563.837	0.86894
563.968	0.89412			563.968	0.86895
564.1	0.89407			564.1	0.86869
564.232	0.894			564.232	0.86838
564.363	0.89393			564.363	0.86837
564.495	0.8938			564.495	0.86893
564.627	0.89368			564.627	0.86963
564.758	0.89361			564.758	0.86973
564.89	0.8935			564.89	0.86987
565.021	0.89339			565.021	0.86976
565.153	0.89331			565.153	0.86944
565.285	0.89323			565.285	0.86954
565.416	0.89319			565.416	0.86937
565.548	0.89317			565.548	0.86922
565.679	0.89315			565.679	0.86944
565.811	0.89315			565.811	0.86951
565.943	0.89315			565.943	0.86921
566.074	0.89313			566.074	0.86863
566.206	0.89308			566.206	0.86815
566.338	0.89302			566.338	0.86795
566.469	0.89299			566.469	0.868
566.601	0.89295			566.601	0.86789
566.732	0.89292			566.732	0.86761
566.864	0.89294			566.864	0.86748
566.996	0.89289			566.996	0.86753
567.127	0.89282			567.127	0.86781
567.259	0.89277			567.259	0.86792
567.391	0.89276			567.391	0.86786
567.522	0.89277			567.522	0.86819
567.654	0.89276			567.654	0.8686
567.785	0.8927			567.785	0.86882
567.917	0.89264			567.917	0.86879
568.049	0.89256			568.049	0.86858
568.18	0.89246			568.18	0.86868
568.312	0.89239			568.312	0.86917
568.444	0.89234			568.444	0.8694
568.575	0.8923			568.575	0.86879
568.707	0.89227			568.707	0.86805
568.838	0.89225			568.838	0.86755
568.97	0.8922			568.97	0.86734
569.102	0.89209			569.102	0.86759
569.233	0.89199			569.233	0.86757
569.365	0.89194			569.365	0.86748
569.497	0.89192			569.497	0.86768
569.628	0.89188			569.628	0.86761
569.76	0.89184			569.76	0.86724
569.891	0.89178			569.891	0.86713
570.023	0.89169			570.023	0.86747
570.155	0.89165			570.155	0.86779
570.286	0.89162			570.286	0.86814
570.418	0.89155			570.418	0.86813
570.55	0.89146			570.55	0.86757
570.681	0.89141			570.681	0.86737
570.813	0.89138			570.813	0.8677
570.944	0.89132			570.944	0.86809
571.076	0.8912			571.076	0.86846
571.208	0.89108			571.208	0.86884
571.339	0.89101			571.339	0.8689
571.471	0.89097			571.471	0.8689
571.602	0.89092			571.602	0.86903
571.734	0.89091			571.734	0.86881
571.866	0.8909			571.866	0.86845
571.997	0.89088			571.997	0.86841
572.129	0.89085			572.129	0.86872
572.261	0.8908			572.261	0.86883
572.392	0.89073			572.392	0.86846
572.524	0.89069			572.524	0.86812
572.655	0.8907			572.655	0.86791
572.787	0.89071			572.787	0.86778
572.919	0.89068			572.919	0.86766
573.05	0.89066			573.05	0.86768
573.182	0.89065			573.182	0.86823
573.314	0.89065			573.314	0.86909
573.445	0.89063			573.445	0.86954
573.577	0.8906			573.577	0.86928
573.708	0.89055			573.708	0.86868
573.84	0.8905			573.84	0.86842
573.972	0.89051			573.972	0.86839
574.103	0.89052			574.103	0.86814
574.235	0.89046			574.235	0.86786
574.367	0.89039			574.367	0.86772
574.498	0.89036			574.498	0.86768
574.63	0.89032			574.63	0.86771
574.761	0.89027			574.761	0.86726
574.893	0.89025			574.893	0.86645
575.025	0.89023			575.025	0.86619
575.156	0.89018			575.156	0.86632
575.288	0.89015			575.288	0.86629
575.42	0.89015			575.42	0.866
575.551	0.89007			575.551	0.86612
575.683	0.88998			575.683	0.86639
575.814	0.88995			575.814	0.86652
575.946	0.88985			575.946	0.86648
576.078	0.88979			576.078	0.86604
576.209	0.88977			576.209	0.86619
576.341	0.88972			576.341	0.86681
576.473	0.88968			576.473	0.86664
576.604	0.88966			576.604	0.8665
576.736	0.88961			576.736	0.86685
576.867	0.88956			576.867	0.86729
576.999	0.88952			576.999	0.86716
577.131	0.88945			577.131	0.86684
577.262	0.88936			577.262	0.86648
577.394	0.88928			577.394	0.86605
577.525	0.88924			577.525	0.86567
577.657	0.88922			577.657	0.86507
577.789	0.88921			577.789	0.86478
577.92	0.88918			577.92	0.8651
578.052	0.88911			578.052	0.86516
578.184	0.88909			578.184	0.86479
578.315	0.88908			578.315	0.86436
578.447	0.88903			578.447	0.86433
578.578	0.88897			578.578	0.86469
578.71	0.88891			578.71	0.86515
578.842	0.88886			578.842	0.86573
578.973	0.88879			578.973	0.86624
579.105	0.88872			579.105	0.8667
579.237	0.88865			579.237	0.86732
579.368	0.88857			579.368	0.86788
579.5	0.88853			579.5	0.86823
579.631	0.8885			579.631	0.86869
579.763	0.88839			579.763	0.86943
579.895	0.88833			579.895	0.86986
580.026	0.88833			580.026	0.86987
580.158	0.88829			580.158	0.86985
580.29	0.88829			580.29	0.86964
580.421	0.8883			580.421	0.86912
580.553	0.88826			580.553	0.86877
580.684	0.8882			580.684	0.86861
580.816	0.88814			580.816	0.86849
580.948	0.88811			580.948	0.86829
581.079	0.88811			581.079	0.86819
581.211	0.88812			581.211	0.86801
581.343	0.88811			581.343	0.86757
581.474	0.88808			581.474	0.86724
581.606	0.88804			581.606	0.86699
581.737	0.88801			581.737	0.86699
581.869	0.88798			581.869	0.86764
582.001	0.88791			582.001	0.86798
582.132	0.88781			582.132	0.86766
582.264	0.88775			582.264	0.86709
582.396	0.88771			582.396	0.86659
582.527	0.88769			582.527	0.86616
582.659	0.8877			582.659	0.86599
582.79	0.88765			582.79	0.86634
582.922	0.88762			582.922	0.86662
583.054	0.88761			583.054	0.86693
583.185	0.8876			583.185	0.8673
583.317	0.88758			583.317	0.86714
583.448	0.88752			583.448	0.86657
583.58	0.88744			583.58	0.86662
583.712	0.88739			583.712	0.8671
583.843	0.88736			583.843	0.86753
583.975	0.88734			583.975	0.86767
584.107	0.88729			584.107	0.86738
584.238	0.88723			584.238	0.86727
584.37	0.88717			584.37	0.86752
584.501	0.88716			584.501	0.8672
584.633	0.88716			584.633	0.86648
584.765	0.88713			584.765	0.86615
584.896	0.88711			584.896	0.86656
585.028	0.88709			585.028	0.86651
585.16	0.88708			585.16	0.86586
585.291	0.88705			585.291	0.86578
585.423	0.88701			585.423	0.86626
585.554	0.88701			585.554	0.86644
585.686	0.88697			585.686	0.86583
585.818	0.88689			585.818	0.86522
585.949	0.88684			585.949	0.86517
586.081	0.88686			586.081	0.865
586.213	0.88687			586.213	0.8648
586.344	0.88684			586.344	0.86459
586.476	0.88679			586.476	0.8645
586.607	0.88674			586.607	0.86484
586.739	0.88673			586.739	0.86482
586.871	0.88671			586.871	0.86409
587.002	0.88669			587.002	0.8635
587.134	0.8867			587.134	0.86342
587.266	0.8867			587.266	0.86335
587.397	0.88672			587.397	0.86345
587.529	0.88674			587.529	0.86368
587.66	0.88674			587.66	0.86341
587.792	0.88671			587.792	0.86326
587.924	0.88668			587.924	0.86328
588.055	0.88665			588.055	0.86318
588.187	0.88661			588.187	0.86321
588.319	0.88659			588.319	0.86349
588.45	0.8866			588.45	0.86416
588.582	0.8866			588.582	0.86483
588.713	0.88654			588.713	0.86505
588.845	0.88653			588.845	0.86509
588.977	0.88652			588.977	0.86518
589.108	0.88646			589.108	0.86545
589.24	0.88643			589.24	0.8656
589.371	0.88641			589.371	0.86583
589.503	0.88638			589.503	0.86604
589.635	0.88636			589.635	0.86594
589.766	0.88627			589.766	0.86578
589.898	0.88619			589.898	0.8658
590.03	0.88614			590.03	0.86599
590.161	0.88607			590.161	0.86605
590.293	0.88599			590.293	0.86542
590.424	0.88595			590.424	0.86488
590.556	0.88594			590.556	0.86483
590.688	0.88592			590.688	0.86484
590.819	0.8859			590.819	0.86451
590.951	0.88586			590.951	0.86396
591.083	0.88579			591.083	0.86373
591.214	0.88576			591.214	0.86395
591.346	0.88573			591.346	0.86398
591.477	0.88569			591.477	0.86364
591.609	0.88568			591.609	0.86359
591.741	0.88573			591.741	0.86427
591.872	0.88582			591.872	0.86499
592.004	0.88587			592.004	0.86523
592.136	0.88588			592.136	0.86527
592.267	0.8859			592.267	0.8651
592.399	0.88595			592.399	0.86492
592.53	0.886			592.53	0.86525
592.662	0.88603			592.662	0.86573
592.794	0.88604			592.794	0.86594
592.925	0.88604			592.925	0.86601
593.057	0.88613			593.057	0.86613
593.189	0.88622			593.189	0.86636
593.32	0.88623			593.32	0.86679
593.452	0.88622			593.452	0.86736
593.583	0.88621			593.583	0.8677
593.715	0.88619			593.715	0.86832
593.847	0.88617			593.847	0.86896
593.978	0.88614			593.978	0.86873
594.11	0.88612			594.11	0.86824
594.242	0.88611			594.242	0.86766
594.373	0.88605			594.373	0.86703
594.505	0.88598			594.505	0.86666
594.636	0.88596			594.636	0.86649
594.768	0.88595			594.768	0.86554
594.9	0.88591			594.9	0.86451
595.031	0.88589			595.031	0.8645
595.163	0.88587			595.163	0.86451
595.294	0.88584			595.294	0.86462
595.426	0.88583			595.426	0.86524
595.558	0.88583			595.558	0.86574
595.689	0.88587			595.689	0.86591
595.821	0.88588			595.821	0.86623
595.953	0.88581			595.953	0.8667
596.084	0.88576			596.084	0.86708
596.216	0.88573			596.216	0.86795
596.347	0.88569			596.347	0.86885
596.479	0.88567			596.479	0.86887
596.611	0.88568			596.611	0.86857
596.742	0.8857			596.742	0.86812
596.874	0.8857			596.874	0.86722
597.006	0.88572			597.006	0.86633
597.137	0.88579			597.137	0.86616
597.269	0.8858			597.269	0.86599
597.4	0.88581			597.4	0.86574
597.532	0.88586			597.532	0.86523
597.664	0.88588			597.664	0.8646
597.795	0.8859			597.795	0.86431
597.927	0.88591			597.927	0.86394
598.059	0.8859			598.059	0.86395
598.19	0.88592			598.19	0.8646
598.322	0.88595			598.322	0.86511
598.453	0.88592			598.453	0.86542
598.585	0.88589			598.585	0.86562
598.717	0.8859			598.717	0.86599
598.848	0.88589			598.848	0.86629
598.98	0.88592			598.98	0.8666
599.112	0.88593			599.112	0.86708
599.243	0.88589			599.243	0.8673
599.375	0.88584			599.375	0.86765
599.506	0.88578			599.506	0.86774
599.638	0.88574			599.638	0.8677
599.77	0.88572			599.77	0.86798
599.901	0.88566			599.901	0.8677
600.033	0.88564			600.033	0.86782
600.165	0.88566			600.165	0.86832
600.296	0.88563			600.296	0.86838
600.428	0.88558			600.428	0.8684
600.559	0.88553			600.559	0.86882
600.691	0.88545			600.691	0.86905
600.823	0.88539			600.823	0.86879
600.954	0.88535			600.954	0.86871
601.086	0.88532			601.086	0.86901
601.217	0.88531			601.217	0.86926
601.349	0.8853			601.349	0.86967
601.481	0.88527			601.481	0.86984
601.612	0.88522			601.612	0.86945
601.744	0.88516			601.744	0.86899
601.876	0.88514			601.876	0.86846
602.007	0.8851			602.007	0.86755
602.139	0.88507			602.139	0.86665
602.27	0.88505			602.27	0.86635
602.402	0.88503			602.402	0.86626
602.534	0.88499			602.534	0.86548
602.665	0.88494			602.665	0.86467
602.797	0.88489			602.797	0.86434
602.929	0.88483			602.929	0.86395
603.06	0.88481			603.06	0.86388
603.192	0.88481			603.192	0.86397
603.323	0.88483			603.323	0.86419
603.455	0.88489			603.455	0.86446
603.587	0.88498			603.587	0.86461
603.718	0.88504			603.718	0.86491
603.85	0.88508			603.85	0.86486
603.982	0.88513			603.982	0.86468
604.113	0.88512			604.113	0.86497
604.245	0.88511			604.245	0.86505
604.376	0.88513			604.376	0.86463
604.508	0.88513			604.508	0.86431
604.64	0.88513			604.64	0.86438
604.771	0.88514			604.771	0.86408
604.903	0.8851			604.903	0.86344
605.035	0.88502			605.035	0.86336
605.166	0.8849			605.166	0.8634
605.298	0.88475			605.298	0.86325
605.429	0.88466			605.429	0.86312
605.561	0.88464			605.561	0.86261
605.693	0.88461			605.693	0.8623
605.824	0.88455			605.824	0.86274
605.956	0.88449			605.956	0.86301
606.088	0.88443			606.088	0.86307
606.219	0.88435			606.219	0.86393
606.351	0.88425			606.351	0.86518
606.482	0.88415			606.482	0.86578
606.614	0.88408			606.614	0.86584
606.746	0.88404			606.746	0.86629
606.877	0.88398			606.877	0.86675
607.009	0.88394			607.009	0.86739
607.14	0.88392			607.14	0.86815
607.272	0.88391			607.272	0.86808
607.404	0.8839			607.404	0.86798
607.535	0.8839			607.535	0.8678
607.667	0.88393			607.667	0.86697
607.799	0.88398			607.799	0.86604
607.93	0.88402			607.93	0.86554
608.062	0.88405			608.062	0.86538
608.193	0.8841			608.193	0.86508
608.325	0.88412			608.325	0.86474
608.457	0.88411			608.457	0.86437
608.588	0.88411			608.588	0.86373
608.72	0.88411			608.72	0.86324
608.852	0.88409			608.852	0.86288
608.983	0.88404			608.983	0.8625
609.115	0.88401			609.115	0.86245
609.246	0.88406			609.246	0.8626
609.378	0.8841			609.378	0.86252
609.51	0.88415			609.51	0.8623
609.641	0.88415			609.641	0.86197
609.773	0.8841			609.773	0.86184
609.905	0.88406			609.905	0.86186
610.036	0.88405			610.036	0.86192
610.168	0.88405			610.168	0.86205
610.299	0.88399			610.299	0.86221
610.431	0.8839			610.431	0.86262
610.563	0.88387			610.563	0.86268
610.694	0.88385			610.694	0.86224
610.826	0.8838			610.826	0.86205
610.958	0.88379			610.958	0.86203
611.089	0.88373			611.089	0.86196
611.221	0.88366			611.221	0.86199
611.352	0.88363			611.352	0.86181
611.484	0.88355			611.484	0.86162
611.616	0.88348			611.616	0.86177
611.747	0.88346			611.747	0.86166
611.879	0.88339			611.879	0.86156
612.011	0.88327			612.011	0.86211
612.142	0.88319			612.142	0.86277
612.274	0.88319			612.274	0.86305
612.405	0.88321			612.405	0.86312
612.537	0.88321			612.537	0.86358
612.669	0.88321			612.669	0.8642
612.8	0.88322			612.8	0.86456
612.932	0.88322			612.932	0.86487
613.063	0.88321			613.063	0.86476
613.195	0.88322			613.195	0.86406
613.327	0.8832			613.327	0.86365
613.458	0.88316			613.458	0.86324
613.59	0.88314			613.59	0.86272
613.722	0.88312			613.722	0.86264
613.853	0.88309			613.853	0.86254
613.985	0.8831			613.985	0.86222
614.116	0.88309			614.116	0.86174
614.248	0.88305			614.248	0.86129
614.38	0.88299			614.38	0.86089
614.511	0.88295			614.511	0.86048
614.643	0.88293			614.643	0.86055
614.775	0.88288			614.775	0.86061
614.906	0.88289			614.906	0.86074
615.038	0.88294			615.038	0.86112
615.169	0.88296			615.169	0.8611
615.301	0.88297			615.301	0.86131
615.433	0.88298			615.433	0.8618
615.564	0.88297			615.564	0.86217
615.696	0.88296			615.696	0.86236
615.828	0.88299			615.828	0.86268
615.959	0.88301			615.959	0.86346
616.091	0.88301			616.091	0.86405
616.222	0.88302			616.222	0.86405
616.354	0.88307			616.354	0.86451
616.486	0.88311			616.486	0.86506
616.617	0.88308			616.617	0.86548
616.749	0.883			616.749	0.86579
616.881	0.88292			616.881	0.86571
617.012	0.88287			617.012	0.86576
617.144	0.88278			617.144	0.86581
617.275	0.88269			617.275	0.86548
617.407	0.88264			617.407	0.86536
617.539	0.88259			617.539	0.86547
617.67	0.88253			617.67	0.86566
617.802	0.88249			617.802	0.86519
617.934	0.88242			617.934	0.8646
618.065	0.88236			618.065	0.8647
618.197	0.88228			618.197	0.86463
618.328	0.88218			618.328	0.86436
618.46	0.88213			618.46	0.86416
618.592	0.88211			618.592	0.86409
618.723	0.88204			618.723	0.86423
618.855	0.88194			618.855	0.86391
618.986	0.88182			618.986	0.86351
619.118	0.88172			619.118	0.86371
619.25	0.88165			619.25	0.86383
619.381	0.88159			619.381	0.86375
619.513	0.88153			619.513	0.86356
619.645	0.88146			619.645	0.86322
619.776	0.88139			619.776	0.86319
619.908	0.88131			619.908	0.86308
620.039	0.88124			620.039	0.86305
620.171	0.88118			620.171	0.8631
620.303	0.88108			620.303	0.86297
620.434	0.88101			620.434	0.86307
620.566	0.88093			620.566	0.86302
620.698	0.88085			620.698	0.86265
620.829	0.88078			620.829	0.8626
620.961	0.88071			620.961	0.86262
621.092	0.8806			621.092	0.86274
621.224	0.88051			621.224	0.86255
621.356	0.88039			621.356	0.86225
621.487	0.88023			621.487	0.86241
621.619	0.88012			621.619	0.86275
621.751	0.88003			621.751	0.86327
621.882	0.87989			621.882	0.8639
622.014	0.87977			622.014	0.86423
622.145	0.87968			622.145	0.86447
622.277	0.87959			622.277	0.86468
622.409	0.87948			622.409	0.86466
622.54	0.87936			622.54	0.86451
622.672	0.87923			622.672	0.86446
622.804	0.87908			622.804	0.86428
622.935	0.87898			622.935	0.86364
623.067	0.8789			623.067	0.86287
623.198	0.87879			623.198	0.86232
623.33	0.87866			623.33	0.86212
623.462	0.87854			623.462	0.86188
623.593	0.87847			623.593	0.86134
623.725	0.87843			623.725	0.86074
623.857	0.87841			623.857	0.86008
623.988	0.87837			623.988	0.85966
624.12	0.87831			624.12	0.85978
624.251	0.87827			624.251	0.8599
624.383	0.87825			624.383	0.86014
624.515	0.87819			624.515	0.8605
624.646	0.87809			624.646	0.86081
624.778	0.87801			624.778	0.86084
624.91	0.87788			624.91	0.86051
625.041	0.8777			625.041	0.86044
625.173	0.87764			625.173	0.86073
625.304	0.87766			625.304	0.86106
625.436	0.87762			625.436	0.86118
625.568	0.87752			625.568	0.86137
625.699	0.8774			625.699	0.86176
625.831	0.87729			625.831	0.86157
625.962	0.87717			625.962	0.86137
626.094	0.87696			626.094	0.86141
626.226	0.8768			626.226	0.86135
626.357	0.87671			626.357	0.86137
626.489	0.87658			626.489	0.8612
626.621	0.87645			626.621	0.86115
626.752	0.87633			626.752	0.86145
626.884	0.87622			626.884	0.86122
627.015	0.8761			627.015	0.86064
627.147	0.87594			627.147	0.86043
627.279	0.87574			627.279	0.86078
627.41	0.87554			627.41	0.86106
627.542	0.87538			627.542	0.86101
627.674	0.87529			627.674	0.86092
627.805	0.87521			627.805	0.86123
627.937	0.87509			627.937	0.86166
628.068	0.87494			628.068	0.86112
628.2	0.87476			628.2	0.86048
628.332	0.87455			628.332	0.86089
628.463	0.87437			628.463	0.86108
628.595	0.87423			628.595	0.86087
628.727	0.87411			628.727	0.8608
628.858	0.87397			628.858	0.86087
628.99	0.87383			628.99	0.86147
629.121	0.87373			629.121	0.86176
629.253	0.87365			629.253	0.86166
629.385	0.87352			629.385	0.86209
629.516	0.87341			629.516	0.86285
629.648	0.87333			629.648	0.86359
629.78	0.87317			629.78	0.86393
629.911	0.87303			629.911	0.86375
630.043	0.87295			630.043	0.86371
630.174	0.87287			630.174	0.86387
630.306	0.87277			630.306	0.86394
630.438	0.87266			630.438	0.8635
630.569	0.87255			630.569	0.86325
630.701	0.87241			630.701	0.86334
630.833	0.87226			630.833	0.86338
630.964	0.87216			630.964	0.86348
631.096	0.87208			631.096	0.86326
631.227	0.87201			631.227	0.86306
631.359	0.87196			631.359	0.86331
631.491	0.87193			631.491	0.86359
631.622	0.87187			631.622	0.86345
631.754	0.87177			631.754	0.86294
631.885	0.87171			631.885	0.86253
632.017	0.87163			632.017	0.8624
632.149	0.87152			632.149	0.86177
632.28	0.8714			632.28	0.86094
632.412	0.87127			632.412	0.86085
632.544	0.87112			632.544	0.86066
632.675	0.87091			632.675	0.86011
632.807	0.87072			632.807	0.8603
632.938	0.87052			632.938	0.86087
633.07	0.87039			633.07	0.86139
633.202	0.87032			633.202	0.86209
633.333	0.87015			633.333	0.86233
633.465	0.86992			633.465	0.86213
633.597	0.86977			633.597	0.86253
633.728	0.86962			633.728	0.86311
633.86	0.86945			633.86	0.8626
633.991	0.8693			633.991	0.86201
634.123	0.86914			634.123	0.86254
634.255	0.86897			634.255	0.8623
634.386	0.86873			634.386	0.86127
634.518	0.86852			634.518	0.86105
634.65	0.86836			634.65	0.86073
634.781	0.86821			634.781	0.86039
634.913	0.86806			634.913	0.86033
635.044	0.86797			635.044	0.86031
635.176	0.86789			635.176	0.86016
635.308	0.86777			635.308	0.86041
635.439	0.86763			635.439	0.86094
635.571	0.86751			635.571	0.86064
635.703	0.86738			635.703	0.86061
635.834	0.86723			635.834	0.86125
635.966	0.86707			635.966	0.86155
636.097	0.86696			636.097	0.86178
636.229	0.86683			636.229	0.86199
636.361	0.86669			636.361	0.8621
636.492	0.86652			636.492	0.86211
636.624	0.86631			636.624	0.86205
636.756	0.86613			636.756	0.86195
636.887	0.86597			636.887	0.86178
637.019	0.86575			637.019	0.86175
637.15	0.86548			637.15	0.86179
637.282	0.86525			637.282	0.86129
637.414	0.86508			637.414	0.86021
637.545	0.86485			637.545	0.85956
637.677	0.86462			637.677	0.85941
637.808	0.86448			637.808	0.85884
637.94	0.86433			637.94	0.85815
638.072	0.86416			638.072	0.85782
638.203	0.86405			638.203	0.85759
638.335	0.86398			638.335	0.85741
638.467	0.8638			638.467	0.85788
638.598	0.86352			638.598	0.85849
638.73	0.86331			638.73	0.85875
638.861	0.86312			638.861	0.85928
638.993	0.86292			638.993	0.85996
639.125	0.86273			639.125	0.86017
639.256	0.86254			639.256	0.86068
639.388	0.8625			639.388	0.86193
639.52	0.86244			639.52	0.86278
639.651	0.86228			639.651	0.86308
639.783	0.86215			639.783	0.86294
639.914	0.86199			639.914	0.86211
640.046	0.86185			640.046	0.86183
640.178	0.86174			640.178	0.86207
640.309	0.8616			640.309	0.86186
640.441	0.86151			640.441	0.86159
640.573	0.86148			640.573	0.86218
640.704	0.86144			640.704	0.86309
640.836	0.86137			640.836	0.8633
640.967	0.86125			640.967	0.86362
641.099	0.86106			641.099	0.86375
641.231	0.86096			641.231	0.86458
641.362	0.861			641.362	0.86625
641.494	0.86102			641.494	0.86677
641.626	0.86098			641.626	0.86676
641.757	0.86089			641.757	0.86717
641.889	0.86082			641.889	0.86764
642.02	0.86081			642.02	0.8678
642.152	0.8608			642.152	0.86765
642.284	0.86069			642.284	0.86738
642.415	0.86047			642.415	0.86724
642.547	0.86033			642.547	0.8678
642.679	0.86018			642.679	0.86784
642.81	0.85998			642.81	0.86727
642.942	0.85979			642.942	0.86735
643.073	0.85965			643.073	0.86729
643.205	0.85951			643.205	0.86648
643.337	0.85927			643.337	0.8653
643.468	0.85899			643.468	0.86484
643.6	0.85873			643.6	0.86529
643.731	0.85858			643.731	0.86513
643.863	0.85845			643.863	0.86401
643.995	0.8583			643.995	0.86296
644.126	0.85821			644.126	0.86266
644.258	0.85802			644.258	0.86248
644.39	0.8578			644.39	0.86237
644.521	0.85762			644.521	0.86267
644.653	0.8574			644.653	0.86368
644.784	0.85719			644.784	0.86565
644.916	0.85707			644.916	0.86642
645.048	0.85694			645.048	0.86581
645.179	0.85668			645.179	0.86573
645.311	0.85642			645.311	0.8658
645.443	0.85619			645.443	0.86516
645.574	0.85598			645.574	0.86387
645.706	0.85584			645.706	0.86245
645.837	0.85572			645.837	0.86091
645.969	0.85562			645.969	0.85942
646.101	0.85552			646.101	0.85852
646.232	0.8555			646.232	0.85752
646.364	0.85534			646.364	0.85609
646.496	0.8551			646.496	0.85537
646.627	0.85494			646.627	0.85563
646.759	0.85484			646.759	0.85674
646.89	0.85475			646.89	0.85819
647.022	0.85467			647.022	0.8604
647.154	0.8546			647.154	0.86261
647.285	0.85444			647.285	0.86398
647.417	0.85423			647.417	0.86542
647.549	0.85411			647.549	0.86563
647.68	0.8541			647.68	0.86467
647.812	0.85407			647.812	0.86505
647.943	0.854			647.943	0.86544
648.075	0.85395			648.075	0.86459
648.207	0.8539			648.207	0.86351
648.338	0.85379			648.338	0.86299
648.47	0.8537			648.47	0.86156
648.602	0.85362			648.602	0.85951
648.733	0.85351			648.733	0.85797
648.865	0.85332			648.865	0.85653
648.996	0.85314			648.996	0.85619
649.128	0.85297			649.128	0.85669
649.26	0.85277			649.26	0.85669
649.391	0.85259			649.391	0.85685
649.523	0.85249			649.523	0.85768
649.654	0.85244			649.654	0.85776
649.786	0.85241			649.786	0.85696
649.918	0.85239			649.918	0.85675
650.049	0.8523			650.049	0.85742
650.181	0.85215			650.181	0.85885
650.313	0.85207			650.313	0.86025
650.444	0.85202			650.444	0.86103
650.576	0.85193			650.576	0.86157
650.707	0.85184			650.707	0.86221
650.839	0.85175			650.839	0.86176
650.971	0.85169			650.971	0.86024
651.102	0.85167			651.102	0.86021
651.234	0.85173			651.234	0.86163
651.366	0.85173			651.366	0.86276
651.497	0.85161			651.497	0.86339
651.629	0.85149			651.629	0.8641
651.76	0.85145			651.76	0.86445
651.892	0.85144			651.892	0.86434
652.024	0.85135			652.024	0.86389
652.155	0.85122			652.155	0.86345
652.287	0.85114			652.287	0.8635
652.419	0.85114			652.419	0.86454
652.55	0.85108			652.55	0.86538
652.682	0.85094			652.682	0.86486
652.813	0.85078			652.813	0.86414
652.945	0.85063			652.945	0.86361
653.077	0.85054			653.077	0.86257
653.208	0.85048			653.208	0.86174
653.34	0.85034			653.34	0.86138
653.472	0.85014			653.472	0.86118
653.603	0.85002			653.603	0.8608
653.735	0.8499			653.735	0.86097
653.866	0.84974			653.866	0.86165
653.998	0.84961			653.998	0.86131
654.13	0.84951			654.13	0.86068
654.261	0.84938			654.261	0.86113
654.393	0.84924			654.393	0.86136
654.525	0.84902			654.525	0.86071
654.656	0.84874			654.656	0.86017
654.788	0.84842			654.788	0.86007
654.919	0.84816			654.919	0.85966
655.051	0.84796			655.051	0.85947
655.183	0.84771			655.183	0.85993
655.314	0.84744			655.314	0.85961
655.446	0.84719			655.446	0.85926
655.577	0.847			655.577	0.85995
655.709	0.84688			655.709	0.86018
655.841	0.84672			655.841	0.86017
655.972	0.84665			655.972	0.86076
656.104	0.84664			656.104	0.8615
656.236	0.84657			656.236	0.86176
656.367	0.84647			656.367	0.86195
656.499	0.84632			656.499	0.86214
656.63	0.84624			656.63	0.86155
656.762	0.84626			656.762	0.86074
656.894	0.84623			656.894	0.86038
657.025	0.84613			657.025	0.85974
657.157	0.84604			657.157	0.85926
657.289	0.846			657.289	0.85915
657.42	0.84595			657.42	0.85815
657.552	0.84589			657.552	0.85632
657.683	0.84578			657.683	0.85556
657.815	0.84568			657.815	0.85626
657.947	0.84567			657.947	0.85661
658.078	0.84565			658.078	0.85631
658.21	0.84553			658.21	0.85605
658.342	0.84537			658.342	0.85564
658.473	0.84531			658.473	0.85492
658.605	0.84533			658.605	0.85428
658.736	0.84538			658.736	0.85388
658.868	0.84543			658.868	0.85425
659	0.84543			659	0.85551
659.131	0.84533			659.131	0.85691
659.263	0.84525			659.263	0.85717
659.395	0.84529			659.395	0.85703
659.526	0.8452			659.526	0.85778
659.658	0.84512			659.658	0.85827
659.789	0.84511			659.789	0.85873
659.921	0.84515			659.921	0.85992
660.053	0.84516			660.053	0.86072
660.184	0.84506			660.184	0.86094
660.316	0.84492			660.316	0.86143
660.448	0.84475			660.448	0.86169
660.579	0.84459			660.579	0.86064
660.711	0.84445			660.711	0.85995
660.842	0.84432			660.842	0.85979
660.974	0.84416			660.974	0.85908
661.106	0.84395			661.106	0.85885
661.237	0.84373			661.237	0.85902
661.369	0.84353			661.369	0.85866
661.5	0.84332			661.5	0.85796
661.632	0.84314			661.632	0.85796
661.764	0.84292			661.764	0.85832
661.895	0.84271			661.895	0.85798
662.027	0.8426			662.027	0.85735
662.159	0.8425			662.159	0.85682
662.29	0.84237			662.29	0.85653
662.422	0.84227			662.422	0.85665
662.553	0.84221			662.553	0.85687
662.685	0.84204			662.685	0.857
662.817	0.84179			662.817	0.85722
662.948	0.84155			662.948	0.85745
663.08	0.84132			663.08	0.85696
663.212	0.84112			663.212	0.85601
663.343	0.84098			663.343	0.8563
663.475	0.84089			663.475	0.85702
663.606	0.8408			663.606	0.85763
663.738	0.84072			663.738	0.85849
663.87	0.84063			663.87	0.85837
664.001	0.84049			664.001	0.85793
664.133	0.84038			664.133	0.85797
664.265	0.84021			664.265	0.85821
664.396	0.83995			664.396	0.85793
664.528	0.83964			664.528	0.85773
664.659	0.83937			664.659	0.85758
664.791	0.83922			664.791	0.85699
664.923	0.83911			664.923	0.85733
665.054	0.83897			665.054	0.85779
665.186	0.83878			665.186	0.85787
665.318	0.83863			665.318	0.85886
665.449	0.83854			665.449	0.85951
665.581	0.83839			665.581	0.85949
665.712	0.83816			665.712	0.85955
665.844	0.83805			665.844	0.86024
665.976	0.83794			665.976	0.861
666.107	0.83783			666.107	0.86153
666.239	0.83777			666.239	0.86178
666.371	0.83759			666.371	0.86121
666.502	0.83741			666.502	0.86014
666.634	0.83731			666.634	0.85884
666.765	0.83718			666.765	0.85768
666.897	0.83702			666.897	0.85702
667.029	0.83689			667.029	0.85591
667.16	0.83678			667.16	0.85496
667.292	0.83666			667.292	0.85477
667.423	0.83656			667.423	0.8549
667.555	0.83648			667.555	0.85531
667.687	0.83647			667.687	0.85595
667.818	0.83643			667.818	0.85673
667.95	0.83634			667.95	0.85758
668.082	0.83634			668.082	0.8582
668.213	0.83634			668.213	0.85832
668.345	0.83629			668.345	0.85861
668.476	0.83624			668.476	0.85986
668.608	0.83606			668.608	0.86098
668.74	0.8359			668.74	0.86139
668.871	0.83588			668.871	0.86157
669.003	0.83582			669.003	0.86155
669.135	0.83571			669.135	0.8615
669.266	0.83556			669.266	0.86186
669.398	0.8354			669.398	0.86194
669.529	0.83525			669.529	0.86163
669.661	0.83512			669.661	0.86196
669.793	0.83503			669.793	0.86244
669.924	0.83487			669.924	0.86237
670.056	0.83462			670.056	0.8618
670.188	0.83444			670.188	0.86087
670.319	0.83429			670.319	0.85972
670.451	0.83412			670.451	0.85854
670.582	0.83394			670.582	0.85761
670.714	0.83374			670.714	0.85671
670.846	0.83357			670.846	0.85513
670.977	0.83346			670.977	0.85369
671.109	0.83326			671.109	0.85247
671.241	0.83296			671.241	0.85109
671.372	0.83266			671.372	0.85009
671.504	0.83244			671.504	0.84993
671.635	0.83229			671.635	0.8501
671.767	0.83208			671.767	0.8495
671.899	0.83186			671.899	0.84884
672.03	0.83165			672.03	0.8487
672.162	0.83138			672.162	0.84891
672.294	0.83111			672.294	0.85019
672.425	0.83094			672.425	0.85145
672.557	0.83079			672.557	0.85208
672.688	0.83051			672.688	0.85303
672.82	0.83025			672.82	0.85377
672.952	0.83005			672.952	0.85421
673.083	0.82989			673.083	0.85466
673.215	0.82972			673.215	0.8558
673.346	0.82954			673.346	0.85708
673.478	0.82937			673.478	0.85775
673.61	0.82923			673.61	0.85753
673.741	0.82918			673.741	0.85676
673.873	0.8292			673.873	0.85622
674.005	0.82919			674.005	0.85612
674.136	0.82911			674.136	0.85591
674.268	0.82902			674.268	0.85541
674.399	0.82895			674.399	0.85428
674.531	0.82888			674.531	0.8529
674.663	0.82879			674.663	0.85268
674.794	0.82864			674.794	0.85292
674.926	0.82848			674.926	0.8521
675.058	0.82835			675.058	0.85167
675.189	0.82816			675.189	0.85213
675.321	0.82792			675.321	0.85252
675.452	0.82776			675.452	0.85262
675.584	0.82765			675.584	0.85301
675.716	0.82755			675.716	0.85332
675.847	0.82746			675.847	0.85315
675.979	0.8274			675.979	0.85317
676.111	0.82732			676.111	0.85299
676.242	0.82719			676.242	0.85265
676.374	0.82705			676.374	0.85277
676.505	0.82689			676.505	0.85227
676.637	0.8267			676.637	0.8519
676.769	0.82647			676.769	0.85231
676.9	0.82621			676.9	0.85282
677.032	0.82597			677.032	0.85296
677.164	0.82574			677.164	0.85296
677.295	0.82546			677.295	0.85319
677.427	0.82519			677.427	0.8534
677.558	0.82508			677.558	0.85327
677.69	0.82497			677.69	0.85249
677.822	0.8248			677.822	0.85238
677.953	0.82468			677.953	0.85322
678.085	0.82461			678.085	0.85347
678.217	0.82445			678.217	0.8537
678.348	0.82424			678.348	0.85367
678.48	0.8241			678.48	0.85295
678.611	0.82394			678.611	0.8527
678.743	0.82375			678.743	0.8527
678.875	0.82362			678.875	0.85257
679.006	0.82352			679.006	0.85237
679.138	0.82331			679.138	0.85284
679.269	0.82307			679.269	0.85336
679.401	0.82285			679.401	0.85317
679.533	0.82264			679.533	0.85313
679.664	0.82249			679.664	0.85301
679.796	0.82234			679.796	0.85238
679.928	0.82219			679.928	0.85222
680.059	0.82211			680.059	0.85268
680.191	0.82196			680.191	0.85333
680.322	0.82177			680.322	0.85403
680.454	0.82158			680.454	0.85448
680.586	0.82136			680.586	0.85473
680.717	0.82123			680.717	0.85488
680.849	0.82111			680.849	0.855
680.981	0.8209			680.981	0.85478
681.112	0.82068			681.112	0.85408
681.244	0.82046			681.244	0.85402
681.375	0.82023			681.375	0.85399
681.507	0.82003			681.507	0.85322
681.639	0.81986			681.639	0.85258
681.77	0.81972			681.77	0.85204
681.902	0.81964			681.902	0.85138
682.034	0.81951			682.034	0.85119
682.165	0.81926			682.165	0.85097
682.297	0.81902			682.297	0.85012
682.428	0.81879			682.428	0.84952
682.56	0.81857			682.56	0.8498
682.692	0.81837			682.692	0.84993
682.823	0.8181			682.823	0.84924
682.955	0.81786			682.955	0.84941
683.087	0.81772			683.087	0.84968
683.218	0.8176			683.218	0.84975
683.35	0.81747			683.35	0.85058
683.481	0.81732			683.481	0.85077
683.613	0.81713			683.613	0.85037
683.745	0.81695			683.745	0.85064
683.876	0.81671			683.876	0.85119
684.008	0.81648			684.008	0.85104
684.14	0.81627			684.14	0.85122
684.271	0.81607			684.271	0.85208
684.403	0.8159			684.403	0.85138
684.534	0.81578			684.534	0.85015
684.666	0.81566			684.666	0.84912
684.798	0.8155			684.798	0.84785
684.929	0.81538			684.929	0.84713
685.061	0.81533			685.061	0.84668
685.192	0.81528			685.192	0.84644
685.324	0.81517			685.324	0.84628
685.456	0.81507			685.456	0.84586
685.587	0.81497			685.587	0.84516
685.719	0.81483			685.719	0.84489
685.851	0.81468			685.851	0.84543
685.982	0.81456			685.982	0.84595
686.114	0.81443			686.114	0.84679
686.245	0.81424			686.245	0.84714
686.377	0.81399			686.377	0.84677
686.509	0.81373			686.509	0.84718
686.64	0.8135			686.64	0.84784
686.772	0.8133			686.772	0.84792
686.904	0.81309			686.904	0.84825
687.035	0.81282			687.035	0.84879
687.167	0.81251			687.167	0.84828
687.298	0.81222			687.298	0.84802
687.43	0.81195			687.43	0.84883
687.562	0.8117			687.562	0.84909
687.693	0.81146			687.693	0.8496
687.825	0.81124			687.825	0.85026
687.957	0.81105			687.957	0.85025
688.088	0.81088			688.088	0.85035
688.22	0.81068			688.22	0.8508
688.351	0.81053			688.351	0.85127
688.483	0.81044			688.483	0.85147
688.615	0.81033			688.615	0.85207
688.746	0.81015			688.746	0.85266
688.878	0.80999			688.878	0.85309
689.01	0.80982			689.01	0.85376
689.141	0.80957			689.141	0.85374
689.273	0.80935			689.273	0.85335
689.404	0.8092			689.404	0.85316
689.536	0.80905			689.536	0.85292
689.668	0.80895			689.668	0.85241
689.799	0.80886			689.799	0.85094
689.931	0.80872			689.931	0.85
690.063	0.80859			690.063	0.8498
690.194	0.80846			690.194	0.84889
690.326	0.80831			690.326	0.84839
690.457	0.80817			690.457	0.84827
690.589	0.80805			690.589	0.84821
690.721	0.80795			690.721	0.84843
690.852	0.8078			690.852	0.84882
690.984	0.8076			690.984	0.84902
691.115	0.80738			691.115	0.84891
691.247	0.80718			691.247	0.84896
691.379	0.80693			691.379	0.84879
691.51	0.80668			691.51	0.84827
691.642	0.80647			691.642	0.84814
691.774	0.8063			691.774	0.84748
691.905	0.80617			691.905	0.84668
692.037	0.80598			692.037	0.84665
692.168	0.80573			692.168	0.84691
692.3	0.80551			692.3	0.8466
692.432	0.80535			692.432	0.84594
692.563	0.80519			692.563	0.84562
692.695	0.80503			692.695	0.84557
692.827	0.80482			692.827	0.84538
692.958	0.80464			692.958	0.84635
693.09	0.80447			693.09	0.84756
693.221	0.80425			693.221	0.84756
693.353	0.80401			693.353	0.84723
693.485	0.80387			693.485	0.84702
693.616	0.80369			693.616	0.84704
693.748	0.80344			693.748	0.84736
693.88	0.80321			693.88	0.84771
694.011	0.8029			694.011	0.84811
694.143	0.80255			694.143	0.8492
694.274	0.80231			694.274	0.85018
694.406	0.80209			694.406	0.84968
694.538	0.80193			694.538	0.84937
694.669	0.8018			694.669	0.85002
694.801	0.80163			694.801	0.85048
694.933	0.80145			694.933	0.85059
695.064	0.80123			695.064	0.85093
695.196	0.80099			695.196	0.85161
695.327	0.80075			695.327	0.85236
695.459	0.80054			695.459	0.8528
695.591	0.80039			695.591	0.85228
695.722	0.8003			695.722	0.852
695.854	0.80016			695.854	0.85241
695.986	0.79996			695.986	0.85239
696.117	0.79979			696.117	0.85215
696.249	0.79962			696.249	0.85224
696.38	0.79942			696.38	0.85254
696.512	0.79916			696.512	0.8524
696.644	0.79888			696.644	0.85132
696.775	0.79864			696.775	0.85056
696.907	0.79843			696.907	0.85019
697.038	0.79823			697.038	0.84987
697.17	0.79807			697.17	0.85041
697.302	0.79791			697.302	0.85056
697.433	0.79772			697.433	0.85035
697.565	0.79751			697.565	0.85063
697.697	0.79734			697.697	0.85062
697.828	0.79717			697.828	0.85043
697.96	0.79697			697.96	0.85022
698.091	0.79678			698.091	0.85012
698.223	0.7966			698.223	0.84986
698.355	0.79639			698.355	0.84993
698.486	0.79612			698.486	0.8507
698.618	0.79583			698.618	0.85038
698.75	0.79556			698.75	0.85017
698.881	0.79532			698.881	0.85066
699.013	0.79511			699.013	0.8504
699.144	0.79495			699.144	0.84995
699.276	0.7948			699.276	0.85009
699.408	0.79467			699.408	0.85044
699.539	0.79456			699.539	0.85103
699.671	0.7944			699.671	0.85159
699.803	0.7942			699.803	0.8517
699.934	0.79403			699.934	0.85143
700.066	0.79387			700.066	0.85155
700.197	0.79375			700.197	0.85189
700.329	0.79362			700.329	0.85134
700.461	0.79347			700.461	0.85135
700.592	0.79334			700.592	0.85204
700.724	0.79322			700.724	0.85146
700.856	0.79308			700.856	0.85068
700.987	0.79292			700.987	0.85077
701.119	0.79275			701.119	0.85065
701.25	0.79259			701.25	0.85026
701.382	0.79244			701.382	0.85072
701.514	0.79227			701.514	0.85124
701.645	0.79206			701.645	0.85093
701.777	0.7918			701.777	0.85097
701.909	0.79159			701.909	0.85146
702.04	0.7914			702.04	0.85104
702.172	0.7912			702.172	0.85104
702.303	0.79102			702.303	0.85192
702.435	0.79087			702.435	0.85153
702.567	0.79066			702.567	0.85106
702.698	0.79043			702.698	0.85139
702.83	0.79025			702.83	0.85134
702.961	0.79001			702.961	0.85107
703.093	0.78979			703.093	0.85133
703.225	0.78965			703.225	0.8516
703.356	0.78949			703.356	0.85086
703.488	0.7893			703.488	0.85098
703.62	0.78906			703.62	0.85162
703.751	0.78878			703.751	0.85123
703.883	0.78855			703.883	0.85103
704.014	0.7883			704.014	0.85096
704.146	0.78804			704.146	0.85096
704.278	0.78782			704.278	0.85102
704.409	0.78772			704.409	0.85047
704.541	0.78756			704.541	0.84983
704.673	0.78731			704.673	0.84963
704.804	0.78712			704.804	0.85
704.936	0.78699			704.936	0.85038
705.067	0.7868			705.067	0.85047
705.199	0.78659			705.199	0.85085
705.331	0.78643			705.331	0.85191
705.462	0.78628			705.462	0.85288
705.594	0.78609			705.594	0.85293
705.726	0.78588			705.726	0.85249
705.857	0.78571			705.857	0.85279
705.989	0.78554			705.989	0.85339
706.12	0.78538			706.12	0.85347
706.252	0.78518			706.252	0.8537
706.384	0.78494			706.384	0.85382
706.515	0.78476			706.515	0.85348
706.647	0.78458			706.647	0.85368
706.779	0.78432			706.779	0.85374
706.91	0.78409			706.91	0.85343
707.042	0.78392			707.042	0.85346
707.173	0.78376			707.173	0.85349
707.305	0.78359			707.305	0.85324
707.437	0.78338			707.437	0.85307
707.568	0.78315			707.568	0.85353
707.7	0.78294			707.7	0.85365
707.832	0.78267			707.832	0.85321
707.963	0.78236			707.963	0.85304
708.095	0.78208			708.095	0.85252
708.226	0.7818			708.226	0.85207
708.358	0.78153			708.358	0.8522
708.49	0.78132			708.49	0.85234
708.621	0.78115			708.621	0.85268
708.753	0.78095			708.753	0.85349
708.884	0.7807			708.884	0.85378
709.016	0.7804			709.016	0.85328
709.148	0.78011			709.148	0.85293
709.279	0.77989			709.279	0.85393
709.411	0.77968			709.411	0.8553
709.543	0.77942			709.543	0.85623
709.674	0.77917			709.674	0.85718
709.806	0.77902			709.806	0.85767
709.937	0.77886			709.937	0.85772
710.069	0.77862			710.069	0.85768
710.201	0.77844			710.201	0.85727
710.332	0.77828			710.332	0.85689
710.464	0.77809			710.464	0.85698
710.596	0.77793			710.596	0.85697
710.727	0.77777			710.727	0.85619
710.859	0.77759			710.859	0.85562
710.99	0.77737			710.99	0.85501
711.122	0.77716			711.122	0.85374
711.254	0.77698			711.254	0.85264
711.385	0.77675			711.385	0.852
711.517	0.77642			711.517	0.85171
711.649	0.77614			711.649	0.85133
711.78	0.77593			711.78	0.85106
711.912	0.77574			711.912	0.8513
712.043	0.77553			712.043	0.85125
712.175	0.7753			712.175	0.85131
712.307	0.77508			712.307	0.85179
712.438	0.77483			712.438	0.85139
712.57	0.77456			712.57	0.85072
712.702	0.77431			712.702	0.85073
712.833	0.77405			712.833	0.85103
712.965	0.77381			712.965	0.85096
713.096	0.77359			713.096	0.85123
713.228	0.77338			713.228	0.85179
713.36	0.77315			713.36	0.85158
713.491	0.77289			713.491	0.85167
713.623	0.77262			713.623	0.85207
713.755	0.7723			713.755	0.85173
713.886	0.77196			713.886	0.85185
714.018	0.77171			714.018	0.85221
714.149	0.77148			714.149	0.85178
714.281	0.77117			714.281	0.85129
714.413	0.77087			714.413	0.85159
714.544	0.77053			714.544	0.85191
714.676	0.7702			714.676	0.85184
714.808	0.76991			714.808	0.85217
714.939	0.76965			714.939	0.85264
715.071	0.76941			715.071	0.8521
715.202	0.76914			715.202	0.85112
715.334	0.76885			715.334	0.8513
715.466	0.76858			715.466	0.85282
715.597	0.76831			715.597	0.85396
715.729	0.76806			715.729	0.85494
715.86	0.76781			715.86	0.85586
715.992	0.76755			715.992	0.85638
716.124	0.76725			716.124	0.85706
716.255	0.76698			716.255	0.85766
716.387	0.76671			716.387	0.85797
716.519	0.7664			716.519	0.85859
716.65	0.76612			716.65	0.85915
716.782	0.76589			716.782	0.85905
716.913	0.7657			716.913	0.85819
717.045	0.76554			717.045	0.85776
717.177	0.76538			717.177	0.85748
717.308	0.76518			717.308	0.85741
717.44	0.76493			717.44	0.85742
717.572	0.76469			717.572	0.85673
717.703	0.7644			717.703	0.85676
717.835	0.76413			717.835	0.85721
717.966	0.76391			717.966	0.85732
718.098	0.76366			718.098	0.85801
718.23	0.76337			718.23	0.85925
718.361	0.76307			718.361	0.86011
718.493	0.76278			718.493	0.8609
718.625	0.76253			718.625	0.86175
718.756	0.76228			718.756	0.86147
718.888	0.762			718.888	0.86101
719.019	0.76174			719.019	0.86128
719.151	0.76148			719.151	0.86066
719.283	0.76124			719.283	0.86008
719.414	0.76098			719.414	0.86037
719.546	0.7607			719.546	0.86047
719.678	0.76045			719.678	0.85978
719.809	0.76018			719.809	0.85903
719.941	0.75991			719.941	0.85875
720.072	0.75966			720.072	0.85836
720.204	0.75944			720.204	0.85796
720.336	0.75917			720.336	0.85728
720.467	0.75883			720.467	0.85682
720.599	0.75852			720.599	0.85688
720.731	0.75825			720.731	0.85664
720.862	0.758			720.862	0.85635
720.994	0.75779			720.994	0.85595
721.125	0.75759			721.125	0.85517
721.257	0.75734			721.257	0.85428
721.389	0.75704			721.389	0.85367
721.52	0.75675			721.52	0.85367
721.652	0.7565			721.652	0.85404
721.783	0.75624			721.783	0.85415
721.915	0.75598			721.915	0.854
722.047	0.75571			722.047	0.8539
722.178	0.75544			722.178	0.85406
722.31	0.7552			722.31	0.85389
722.442	0.75498			722.442	0.85335
722.573	0.75471			722.573	0.8535
722.705	0.75442			722.705	0.85426
722.836	0.75415			722.836	0.85423
722.968	0.75384			722.968	0.85358
723.1	0.75352			723.1	0.8533
723.231	0.75322			723.231	0.85369
723.363	0.75296			723.363	0.8538
723.495	0.75262			723.495	0.85396
723.626	0.75226			723.626	0.85373
723.758	0.75194			723.758	0.85293
723.889	0.75163			723.889	0.85266
724.021	0.75131			724.021	0.85255
724.153	0.75099			724.153	0.85223
724.284	0.75068			724.284	0.85235
724.416	0.7504			724.416	0.85268
724.548	0.7501			724.548	0.8524
724.679	0.74985			724.679	0.8521
724.811	0.74966			724.811	0.85229
724.942	0.74942			724.942	0.85202
725.074	0.74916			725.074	0.85208
725.206	0.74888			725.206	0.85303
725.337	0.74858			725.337	0.85385
725.469	0.74831			725.469	0.85407
725.601	0.74802			725.601	0.85407
725.732	0.74772			725.732	0.85406
725.864	0.74742			725.864	0.85412
725.995	0.74708			725.995	0.85453
726.127	0.74676			726.127	0.85437
726.259	0.74648			726.259	0.85353
726.39	0.74619			726.39	0.85307
726.522	0.74589			726.522	0.85304
726.654	0.74561			726.654	0.85303
726.785	0.74532			726.785	0.853
726.917	0.74502			726.917	0.85321
727.048	0.74478			727.048	0.85379
727.18	0.74455			727.18	0.85447
727.312	0.74421			727.312	0.855
727.443	0.74386			727.443	0.85539
727.575	0.74364			727.575	0.85603
727.706	0.74344			727.706	0.8571
727.838	0.74324			727.838	0.85755
727.97	0.74305			727.97	0.85715
728.101	0.74279			728.101	0.85677
728.233	0.7425			728.233	0.85665
728.365	0.74221			728.365	0.8568
728.496	0.74194			728.496	0.85676
728.628	0.7417			728.628	0.85621
728.759	0.74144			728.759	0.8558
728.891	0.74113			728.891	0.85592
729.023	0.74081			729.023	0.85654
729.154	0.7405			729.154	0.85715
729.286	0.7402			729.286	0.85767
729.418	0.73991			729.418	0.85817
729.549	0.73962			729.549	0.85836
729.681	0.73933			729.681	0.85835
729.812	0.73903			729.812	0.85804
729.944	0.7387			729.944	0.85773
730.076	0.73835			730.076	0.85805
730.207	0.73801			730.207	0.85832
730.339	0.73768			730.339	0.85776
730.471	0.73733			730.471	0.85669
730.602	0.73701			730.602	0.85587
730.734	0.73676			730.734	0.85541
730.865	0.73649			730.865	0.85451
730.997	0.73618			730.997	0.85355
731.129	0.73591			731.129	0.85325
731.26	0.73562			731.26	0.85328
731.392	0.73532			731.392	0.8532
731.524	0.73501			731.524	0.85249
731.655	0.73468			731.655	0.85166
731.787	0.73436			731.787	0.85179
731.918	0.73402			731.918	0.85196
732.05	0.73365			732.05	0.85179
732.182	0.7333			732.182	0.85191
732.313	0.73296			732.313	0.85258
732.445	0.73263			732.445	0.85324
732.577	0.73227			732.577	0.8531
732.708	0.73189			732.708	0.8529
732.84	0.73156			732.84	0.85307
732.971	0.73125			732.971	0.85285
733.103	0.73093			733.103	0.85254
733.235	0.73061			733.235	0.85215
733.366	0.73031			733.366	0.8517
733.498	0.72998			733.498	0.85145
733.629	0.72967			733.629	0.85098
733.761	0.72946			733.761	0.85068
733.893	0.72924			733.893	0.85086
734.024	0.72897			734.024	0.85116
734.156	0.72867			734.156	0.85126
734.288	0.72836			734.288	0.85114
734.419	0.72803			734.419	0.85176
734.551	0.7277			734.551	0.85252
734.682	0.72738			734.682	0.85262
734.814	0.72705			734.814	0.85277
734.946	0.72668			734.946	0.85297
735.077	0.72629			735.077	0.85293
735.209	0.72593			735.209	0.85274
735.341	0.72558			735.341	0.85248
735.472	0.72522			735.472	0.85263
735.604	0.72482			735.604	0.85285
735.735	0.72446			735.735	0.85303
735.867	0.72412			735.867	0.85337
735.999	0.72378			735.999	0.85334
736.13	0.72345			736.13	0.85268
736.262	0.72309			736.262	0.85165
736.394	0.72273			736.394	0.85069
736.525	0.72237			736.525	0.85052
736.657	0.72202			736.657	0.85029
736.788	0.72164			736.788	0.85003
736.92	0.72127			736.92	0.85024
737.052	0.7209			737.052	0.85033
737.183	0.72052			737.183	0.85027
737.315	0.72015			737.315	0.85015
737.447	0.71978			737.447	0.85024
737.578	0.71936			737.578	0.85117
737.71	0.7189			737.71	0.85287
737.841	0.71845			737.841	0.85409
737.973	0.71802			737.973	0.85448
738.105	0.71755			738.105	0.85529
738.236	0.71708			738.236	0.85585
738.368	0.71662			738.368	0.85536
738.5	0.71616			738.5	0.85497
738.631	0.71571			738.631	0.85484
738.763	0.71528			738.763	0.85463
738.894	0.71484			738.894	0.85447
739.026	0.7144			739.026	0.85443
739.158	0.71395			739.158	0.85441
739.289	0.71352			739.289	0.85495
739.421	0.71307			739.421	0.8555
739.552	0.71256			739.552	0.85546
739.684	0.71206			739.684	0.85559
739.816	0.71155			739.816	0.85575
739.947	0.711			739.947	0.85564
740.079	0.71047			740.079	0.85532
740.211	0.71001			740.211	0.85488
740.342	0.70957			740.342	0.85426
740.474	0.70914			740.474	0.85394
740.605	0.70876			740.605	0.85406
740.737	0.70838			740.737	0.85387
740.869	0.70795			740.869	0.85376
741	0.7075			741	0.85354
741.132	0.70703			741.132	0.85265
741.264	0.70655			741.264	0.85215
741.395	0.70609			741.395	0.85264
741.527	0.70566			741.527	0.85324
741.658	0.70523			741.658	0.85333
741.79	0.70479			741.79	0.85344
741.922	0.70429			741.922	0.85319
742.053	0.70379			742.053	0.85223
742.185	0.7033			742.185	0.85104
742.317	0.70279			742.317	0.84991
742.448	0.70232			742.448	0.84904
742.58	0.70185			742.58	0.84879
742.711	0.70138			742.711	0.84894
742.843	0.70089			742.843	0.84873
742.975	0.70041			742.975	0.84809
743.106	0.69993			743.106	0.84765
743.238	0.69944			743.238	0.84746
743.37	0.69896			743.37	0.84767
743.501	0.69847			743.501	0.84842
743.633	0.69793			743.633	0.84932
743.764	0.69737			743.764	0.85003
743.896	0.69676			743.896	0.85109
744.028	0.69606			744.028	0.8523
744.159	0.69534			744.159	0.85275
744.291	0.69465			744.291	0.85274
744.423	0.69395			744.423	0.85335
744.554	0.69326			744.554	0.85427
744.686	0.69257			744.686	0.85475
744.817	0.69186			744.817	0.85497
744.949	0.69116			744.949	0.85514
745.081	0.69038			745.081	0.85537
745.212	0.68952			745.212	0.85543
745.344	0.68875			745.344	0.85504
745.475	0.68811			745.475	0.85457
745.607	0.68752			745.607	0.85472
745.739	0.68691			745.739	0.85502
745.87	0.68629			745.87	0.8549
746.002	0.68568			746.002	0.855
746.134	0.68501			746.134	0.85501
746.265	0.6843			746.265	0.85484
746.397	0.68362			746.397	0.85479
746.528	0.68296			746.528	0.85464
746.66	0.68227			746.66	0.85481
746.792	0.68156			746.792	0.85499
746.923	0.68089			746.923	0.85454
747.055	0.68021			747.055	0.85371
747.187	0.67954			747.187	0.85311
747.318	0.67889			747.318	0.85245
747.45	0.67825			747.45	0.85129
747.581	0.67757			747.581	0.85097
747.713	0.67689			747.713	0.85071
747.845	0.67628			747.845	0.8499
747.976	0.67566			747.976	0.84937
748.108	0.67502			748.108	0.84885
748.24	0.67442			748.24	0.84863
748.371	0.67384			748.371	0.84889
748.503	0.67325			748.503	0.84886
748.634	0.67266			748.634	0.84818
748.766	0.67208			748.766	0.84784
748.898	0.67146			748.898	0.84826
749.029	0.67083			749.029	0.8485
749.161	0.6702			749.161	0.84882
749.293	0.66955			749.293	0.84901
749.424	0.66892			749.424	0.84894
749.556	0.66831			749.556	0.84916
749.687	0.66773			749.687	0.84914
749.819	0.66715			749.819	0.84895
749.951	0.66654			749.951	0.84936
750.082	0.66591			750.082	0.85042
750.214	0.66523			750.214	0.85099
750.346	0.66447			750.346	0.85074
750.477	0.66362			750.477	0.85016
750.609	0.66275			750.609	0.84958
750.74	0.66193			750.74	0.84947
750.872	0.6612			750.872	0.8494
751.004	0.66053			751.004	0.84899
751.135	0.65988			751.135	0.8488
751.267	0.65928			751.267	0.8487
751.398	0.65872			751.398	0.84844
751.53	0.65815			751.53	0.84811
751.662	0.65755			751.662	0.84832
751.793	0.65692			751.793	0.8493
751.925	0.65623			751.925	0.85019
752.057	0.65545			752.057	0.85046
752.188	0.65461			752.188	0.8504
752.32	0.6537			752.32	0.85062
752.451	0.65273			752.451	0.85102
752.583	0.65174			752.583	0.85157
752.715	0.6508			752.715	0.85234
752.846	0.64993			752.846	0.85251
752.978	0.64913			752.978	0.85236
753.11	0.64842			753.11	0.85226
753.241	0.64777			753.241	0.85188
753.373	0.64714			753.373	0.85171
753.504	0.64654			753.504	0.8518
753.636	0.646			753.636	0.85216
753.768	0.64554			753.768	0.85284
753.899	0.64505			753.899	0.85332
754.031	0.64452			754.031	0.85331
754.163	0.64397			754.163	0.85289
754.294	0.64336			754.294	0.85277
754.426	0.6427			754.426	0.85285
754.557	0.64203			754.557	0.85277
754.689	0.64132			754.689	0.85254
754.821	0.64056			754.821	0.85229
754.952	0.63979			754.952	0.85242
755.084	0.63904			755.084	0.85229
755.216	0.63826			755.216	0.85168
755.347	0.63749			755.347	0.85164
755.479	0.63672			755.479	0.85141
755.61	0.63596			755.61	0.85092
755.742	0.63522			755.742	0.85059
755.874	0.63448			755.874	0.85028
756.005	0.63371			756.005	0.85008
756.137	0.63292			756.137	0.84999
756.269	0.63215			756.269	0.84984
756.4	0.63136			756.4	0.84936
756.532	0.63057			756.532	0.84863
756.663	0.62974			756.663	0.84797
756.795	0.62885			756.795	0.8472
756.927	0.62793			756.927	0.84676
757.058	0.62695			757.058	0.84676
757.19	0.62589			757.19	0.84711
757.321	0.62475			757.321	0.84767
757.453	0.62354			757.453	0.84799
757.585	0.62232			757.585	0.84825
757.716	0.62114			757.716	0.84882
757.848	0.62006			757.848	0.84953
757.98	0.61917			757.98	0.85035
758.111	0.61841			758.111	0.85111
758.243	0.61772			758.243	0.85149
758.374	0.61714			758.374	0.8518
758.506	0.61664			758.506	0.85216
758.638	0.61613			758.638	0.85218
758.769	0.61554			758.769	0.85199
758.901	0.61486			758.901	0.85201
759.033	0.61422			759.033	0.85209
759.164	0.61361			759.164	0.85182
759.296	0.61307			759.296	0.85152
759.427	0.6126			759.427	0.85123
759.559	0.61216			759.559	0.85044
759.691	0.61173			759.691	0.85003
759.822	0.61132			759.822	0.84996
759.954	0.61092			759.954	0.84947
760.086	0.61052			760.086	0.84869
760.217	0.61008			760.217	0.84821
760.349	0.60957			760.349	0.8479
760.48	0.60901			760.48	0.84761
760.612	0.60842			760.612	0.84756
760.744	0.60778			760.744	0.84726
760.875	0.60708			760.875	0.84689
761.007	0.60626			761.007	0.847
761.139	0.60527			761.139	0.84697
761.27	0.60418			761.27	0.84656
761.402	0.603			761.402	0.84656
761.533	0.60177			761.533	0.84718
761.665	0.60055			761.665	0.84749
761.797	0.59939			761.797	0.84761
761.928	0.59827			761.928	0.84793
762.06	0.59715			762.06	0.84814
762.192	0.59599			762.192	0.84828
762.323	0.59476			762.323	0.84854
762.455	0.59349			762.455	0.84862
762.586	0.59225			762.586	0.84847
762.718	0.59109			762.718	0.84868
762.85	0.59007			762.85	0.84878
[truncated: 1,554 more rows]

## Sheet: 1c
800 nm Metasurface Experiment				800 nm Metasurface Simulation		1550 nm Metasurface Experiment		1550 nm Metasurface Simulation
Wavelength (nm)	Normalized THz Field	Wavelength (nm)	Normalized Photocurrent	Wavelength (nm)	Normalized Tip |E/E0|2	Wavelength (nm)	Normalized THz Field	Wavelength (nm)	Normalized Tip |E/E0|2
740	0.47917	700	0.06336	500	0.000489822	1450	0.61667	500	0.000327905
760	0.72917	705	0.06336	510	0.000442804	1500	0.91667	510	0.000340199
780	0.98958	710	0.11212	520	0.000335601	1550	1	520	0.000428446
800	1	715	0.11019	530	0.000160669	1600	0.41667	530	0.000486969
820	0.75	720	0.13294	540	0.000188899	1650	0.33333	540	0.00067908
840	0.41667	725	0.13085	550	0.00112	1700	0.20833	550	0.000837891
860	0.35417	730	0.15056	560	0.00409			560	0.000932096
880	0.25	735	0.14601	570	0.01025			570	0.000810255
		740	0.16657	580	0.01852			580	0.000592267
		745	0.17906	590	0.02584			590	0.00056947
		750	0.20501	600	0.03062			600	0.00118
		755	0.20661	610	0.03368			610	0.00262
		760	0.24025	620	0.03628			620	0.00335
		765	0.27273	630	0.03911			630	0.00304
		770	0.36037	640	0.04253			640	0.00149
		775	0.41322	650	0.04633			650	0.0033
		780	0.58781	660	0.05121			660	0.00342
		785	0.68457	670	0.05732			670	0.00306
		790	0.86169	680	0.06494			680	0.00416
		795	0.89118	690	0.07441			690	0.00774
		800	0.9722	700	0.08591			700	0.00833
		805	1	710	0.09879			710	0.00907
		810	0.89693	720	0.1138			720	0.01546
		815	0.83884	730	0.14855			730	0.01997
		820	0.81044	740	0.22439			740	0.01842
		825	0.74656	750	0.33344			750	0.01734
		830	0.64547	760	0.47638			760	0.01699
		835	0.62672	770	0.65583			770	0.01387
		840	0.52694	780	0.84734			780	0.0123
		845	0.47658	790	0.98421			790	0.01151
		850	0.40201	800	1			800	0.01124
		855	0.34848	810	0.90082			810	0.01136
		860	0.29951	820	0.74851			820	0.01181
		865	0.27548	830	0.60279			830	0.01262
		870	0.24793	840	0.48473			840	0.01374
		875	0.20661	850	0.39454			850	0.01514
		880	0.17906	860	0.32656			860	0.01682
				870	0.27499			870	0.01873
				880	0.2344			880	0.02085
				890	0.20281			890	0.02314
				900	0.17794			900	0.02535
				910	0.15801			910	0.02756
				920	0.1418			920	0.02979
				930	0.12842			930	0.03204
				940	0.11725			940	0.03431
				950	0.10779			950	0.03655
				960	0.09974			960	0.03866
				970	0.09242			970	0.04037
				980	0.0859			980	0.0413
				990	0.08027			990	0.04151
				1000	0.07536			1000	0.04716
				1010	0.07105			1010	0.04504
				1020	0.06724			1020	0.04357
				1030	0.06386			1030	0.0426
				1040	0.06084			1040	0.04179
				1050	0.05811			1050	0.04239
				1060	0.05566			1060	0.04537
				1070	0.0534			1070	0.04729
				1080	0.05119			1080	0.04805
				1090	0.04919			1090	0.04848
				1100	0.04738			1100	0.04886
				1110	0.04572			1110	0.04933
				1120	0.04421			1120	0.0499
				1130	0.04281			1130	0.05057
				1140	0.04153			1140	0.05135
				1150	0.04034			1150	0.05224
				1160	0.03923			1160	0.05324
				1170	0.03821			1170	0.05436
				1180	0.03726			1180	0.0556
				1190	0.03637			1190	0.05696
				1200	0.0355			1200	0.05846
				1210	0.03465			1210	0.06009
				1220	0.03386			1220	0.06191
				1230	0.03311			1230	0.06396
				1240	0.03242			1240	0.06618
				1250	0.03176			1250	0.06857
				1260	0.03114			1260	0.07116
				1270	0.03056			1270	0.07393
				1280	0.03001			1280	0.07691
				1290	0.02949			1290	0.08012
				1300	0.029			1300	0.08356
				1310	0.02853			1310	0.08726
				1320	0.02809			1320	0.09124
				1330	0.02766			1330	0.09555
				1340	0.02726			1340	0.10023
				1350	0.02687			1350	0.10534
				1360	0.0265			1360	0.11097
				1370	0.02615			1370	0.1172
				1380	0.02579			1380	0.12413
				1390	0.02543			1390	0.13187
				1400	0.02509			1400	0.14063
				1410	0.02477			1410	0.15035
				1420	0.02446			1420	0.1609
				1430	0.02416			1430	0.17207
				1440	0.02388			1440	0.18361
				1450	0.0236			1450	0.19571
				1460	0.02334			1460	0.21036
				1470	0.02309			1470	0.23445
				1480	0.02285			1480	0.28434
				1490	0.02261			1490	0.3856
				1500	0.02239			1500	0.55194
				1510	0.02217			1510	0.75007
				1520	0.02196			1520	0.91137
				1530	0.02176			1530	0.99322
				1540	0.02156			1540	1
				1550	0.02137			1550	0.95725
				1560	0.02119			1560	0.88991
				1570	0.02101			1570	0.81372
				1580	0.02084			1580	0.73791
				1590	0.02067			1590	0.667
				1600	0.02049			1600	0.60289
				1610	0.02032			1610	0.54598
				1620	0.02015			1620	0.49169
				1630	0.01998			1630	0.44479
				1640	0.01982			1640	0.40432
				1650	0.01967			1650	0.36929
				1660	0.01952			1660	0.33888
				1670	0.01937			1670	0.31236
				1680	0.01923			1680	0.28914

## Sheet: 1d
800 nm Metasurface				800 nm ZnTe				1550 nm Metasurface		1550 nm ZnTe
Time delay (ps)	THz field (arb. units)	Frequency (THz)	FFT amplitude (arb. units)	Time delay (ps)	THz field (arb. units)	Frequency (THz)	FFT amplitude (arb. units)	Time delay (ps)	THz field (arb. units)	Time delay (ps)	THz field (arb. units)
-5.0384	0.00129	0	4.23323e-17	-5.0066	0.0072	0	4.47596e-17	-2.61	0.01994	-2.61	0.01119
-4.9783	-0.0139	0.09944	0.05958	-4.9399	0.00274	0.09934	0.0199	-2.57	0.01644	-2.57	-0.00681
-4.9383	-0.00508	0.19887	0.11614	-4.8899	0.00303	0.19867	0.01155	-2.53	0.00682	-2.53	0.00511
-4.8849	-0.00806	0.29831	0.30494	-4.8399	-0.01262	0.29801	0.04099	-2.49	0.03569	-2.49	-0.02627
-4.8315	-0.00562	0.39774	0.4424	-4.7865	-0.0115	0.39735	0.10112	-2.45	-0.00688	-2.45	-0.02773
-4.7815	-0.00396	0.49718	0.62301	-4.7465	-0.00831	0.49669	0.16604	-2.41	0.03248	-2.41	-4.96599e-07
-4.7281	0.00296	0.59661	0.73851	-4.6931	0.01155	0.59602	0.21727	-2.37	0.00449	-2.37	-0.03065
-4.6848	-0.00215	0.69605	0.84714	-4.6397	0.00503	0.69536	0.35564	-2.33	0.02519	-2.33	0.00316
-4.6347	-0.01173	0.79548	0.95064	-4.5897	-0.00758	0.7947	0.43107	-2.29	-0.00367	-2.29	0.01776
-4.5814	-0.01235	0.89492	1	-4.5396	-0.00363	0.89403	0.51959	-2.25	0.02752	-2.25	0.03747
-4.5313	-0.01359	0.99435	0.99963	-4.4896	-0.00787	0.99337	0.57934	-2.21	0.02169	-2.21	-0.01946
-4.4813	-0.00906	1.09379	0.94859	-4.4396	-0.000264735	1.09271	0.64806	-2.17	0.01411	-2.17	-0.01411
-4.4313	-0.01069	1.19322	0.88826	-4.3895	0.01713	1.19204	0.68961	-2.13	0.02198	-2.13	0.01508
-4.3812	-0.00856	1.29266	0.83211	-4.3395	-0.00382	1.29138	0.67692	-2.09	-0.00892	-2.09	-0.04306
-4.3312	-0.00346	1.39209	0.71886	-4.2895	-0.01508	1.39072	0.59616	-2.05	0.03044	-2.05	-0.00851
-4.2845	-0.01053	1.49153	0.6401	-4.2394	-0.00197	1.49006	0.57366	-2.01	0.01761	-2.01	-0.03114
-4.2311	-0.0028	1.59097	0.58488	-4.1894	-0.0107	1.58939	0.54964	-1.97	0.04881	-1.97	0.00803
-4.1811	-0.01038	1.6904	0.51565	-4.1394	0.000749783	1.68873	0.5058	-1.93	-0.00776	-1.93	0.009
-4.1344	-0.00879	1.78984	0.52075	-4.0893	0.00115	1.78807	0.56899	-1.89	0.00332	-1.89	-0.01435
-4.0844	0.00725	1.88927	0.49554	-4.0393	0.00282	1.8874	0.5518	-1.85	0.00624	-1.85	-0.01727
-4.031	0.0062	1.98871	0.46336	-3.9859	-0.00526	1.98674	0.54405	-1.81	-0.00396	-1.81	0.00146
-3.981	0.00238	2.08814	0.42866	-3.9459	-0.00998	2.08608	0.55324	-1.77	0.04327	-1.76	0.00786
-3.9276	-0.00675	2.18758	0.3889	-3.8925	-0.000337221	2.18542	0.50143	-1.73	0.03015	-1.721	0.04285
-3.8842	0.01119	2.28701	0.35936	-3.8392	0.0022	2.28475	0.46692	-1.69	0.05055	-1.68	-0.01838
-3.8342	0.00748	2.38645	0.30491	-3.7891	0.00731	2.38409	0.39021	-1.65	0.03015	-1.64	0.01807
-3.7808	0.00713	2.48588	0.26571	-3.7391	-0.009	2.48343	0.31174	-1.61	0.02927	-1.6	0.07025
-3.7308	0.00721	2.58532	0.18113	-3.6891	-0.00392	2.58276	0.21289	-1.57	0.03335	-1.56	0.02944
-3.6808	-0.00122	2.68475	0.11028	-3.639	-0.00237	2.6821	0.07637	-1.53	0.01557	-1.52	0.06501
-3.6307	-0.00879	2.78419	0.05139	-3.589	-0.01277	2.78144	0.04747	-1.49	0.02373	-1.48	0.05684
-3.5807	-0.01049	2.88363	0.0393	-3.5423	-0.01403	2.88078	0.02851	-1.45	0.01878	-1.44	0.10407
-3.5306	0.00933	2.98306	0.03014	-3.4889	0.000568634	2.98011	0.02178	-1.41	0.02869	-1.4	0.13323
-3.4806	0.00539	3.0825	0.04931	-3.4389	0.01024	3.07945	0.02289	-1.37	0.04851	-1.36	0.13906
-3.4306	0.01134	3.18193	0.02368	-3.3888	-0.00233	3.17879	0.00956	-1.33	0.0284	-1.32	0.13964
-3.3772	-0.00733	3.28137	0.02325	-3.3388	-0.00693	3.27812	0.00791	-1.29	0.01907	-1.28	0.1653
-3.3338	-0.00524	3.3808	0.01864	-3.2888	-0.01153	3.37746	0.02296	-1.25	0.03335	-1.24	0.186
-3.2838	-0.01189	3.48024	0.00534	-3.2387	0.00329	3.4768	0.00971	-1.21	-0.0095	-1.2	0.24431
-3.2304	-0.00373	3.57967	0.01741	-3.1854	-0.01233	3.57613	0.01299	-1.17	0.01149	-1.16	0.26705
-3.1804	0.00365	3.67911	0.01053	-3.1453	-0.00766	3.67547	0.01109	-1.13	-0.00659	-1.12	0.2997
-3.127	-0.00385	3.77854	0.00268	-3.092	-0.00871	3.77481	0.00838	-1.09	-0.01155	-1.08	0.3067
-3.0837	0.000558863	3.87798	0.00502	-3.0386	0.02003	3.87415	0.03581	-1.05	-0.03079	-1.04	0.28396
-3.0336	0.00191	3.97741	0.01763	-2.9886	-0.00762	3.97348	0.01831	-1.01	-0.04041	-1	0.26851
-2.9803	0.00334	4.07685	0.01212	-2.9385	0.01321	4.07282	0.00882	-0.97	-0.08093	-0.96	0.18833
-2.9302	-0.0069	4.17628	0.00878	-2.8885	-0.01737	4.17216	0.00957	-0.93	-0.10309	-0.92	0.11923
-2.8802	0.00659	4.27572	0.00613	-2.8385	-0.02222	4.27149	0.01985	-0.89	-0.12554	-0.88	-0.03733
-2.8302	0.0067	4.37516	0.02136	-2.7884	-0.01023	4.37083	0.00958	-0.85	-0.14828	-0.84	-0.17727
-2.7801	-0.0035	4.47459	0.01516	-2.7384	-0.00914	4.47017	0.00245	-0.81	-0.19551	-0.801	-0.42771
-2.7301	-0.00953	4.57403	0.01132	-2.6884	0.01416	4.56951	0.01948	-0.77	-0.27131	-0.76	-0.6003
-2.6801	0.00516	4.67346	0.01208	-2.6417	0.00358	4.66884	0.00743	-0.73	-0.31184	-0.72	-0.76765
-2.63	-0.01451	4.7729	0.00687	-2.595	-0.00432	4.76818	0.014	-0.69	-0.32583	-0.68	-1.00322
-2.5767	-0.00903	4.87233	0.01252	-2.5449	0.01064	4.86752	0.01119	-0.65	-0.4133	-0.64	-1.09302
-2.5333	-0.0127	4.97177	0.01046	-2.4916	-0.00472	4.96685	0.01044	-0.61	-0.47598	-0.6	-1.13559
-2.4833	0.01219	5.0712	0.00413	-2.4415	0.01003	5.06619	0.01115	-0.57	-0.49085	-0.56	-1.11868
-2.4299	0.0103	5.17064	0.0069	-2.3882	0.00412	5.16553	0.00919	-0.53	-0.44712	-0.52	-1.03588
-2.3799	0.00311	5.27007	0.01666	-2.3481	0.01633	5.26486	0.01307	-0.49	-0.43283	-0.48	-0.89214
-2.3265	0.00767	5.36951	0.00517	-2.2948	0.00423	5.3642	0.0172	-0.45	-0.37044	-0.44	-0.66503
-2.2831	0.00369	5.46894	0.01061	-2.2414	0.01336	5.46354	0.01328	-0.41	-0.28414	-0.4	-0.39505
-2.2331	0.01173	5.56838	0.01964	-2.1914	-0.0069	5.56288	0.01755	-0.37	-0.23691	-0.36	-0.08601
-2.1797	-0.00644	5.66781	0.02211	-2.1413	-0.01943	5.66221	0.02756	-0.33	-0.03079	-0.32	0.0723
-2.1297	0.00272	5.76725	0.01558	-2.0913	-0.01248	5.76155	0.00491	-0.29	0.07709	-0.28	0.34489
-2.0796	0.0067	5.86669	0.01024	-2.0412	0.01271	5.86089	0.01323	-0.25	0.28117	-0.24	0.47434
-2.0296	-0.00497	5.96612	0.01076	-1.9912	-0.02958	5.96022	0.01609	-0.21	0.43394	-0.2	0.63557
-1.9796	-0.01003	6.06556	0.01013	-1.9412	0.000894701	6.05956	0.01227	-0.17	0.55931	-0.16	0.75539
-1.9295	-0.00191	6.16499	0.01832	-1.8911	0.01115	6.1589	0.01029	-0.13	0.67942	-0.12	0.80437
-1.8795	0.00582	6.26443	0.0091	-1.8411	0.00984	6.25824	0.00968	-0.09	0.75289	-0.08	0.9102
-1.8295	-0.01328	6.36386	0.01048	-1.7944	0.01278	6.35757	0.0031	-0.05	0.82112	-0.04	1
-1.7794	0.00153	6.4633	0.00347	-1.7444	0.00604	6.45691	0.0157	-0.01	0.78526	1.13243e-14	0.97726
-1.7327	0.01084	6.56273	0.00317	-1.691	-0.00219	6.55625	0.01015	0.03	0.75056	0.04	0.96093
-1.6827	0.00207	6.66217	0.01055	-1.641	-0.009	6.65558	0.02171	0.07	0.6526	0.08	0.90058
-1.6293	-0.01633	6.7616	0.00521	-1.5909	0.00426	6.75492	0.01325	0.11	0.59954	0.12	0.74781
-1.5793	-0.01672	6.86104	0.02192	-1.5409	0.01532	6.85426	0.01541	0.15	0.4905	0.16	0.62828
-1.5259	0.00183	6.96047	0.01609	-1.4909	0.00763	6.95359	0.00999	0.19	0.41441	0.2	0.4481
-1.4859	-0.01695	7.05991	0.00293	-1.4408	-0.000808261	7.05293	0.01676	0.23	0.2663	0.24	0.19445
-1.4325	0.01003	7.15934	0.00607	-1.3908	0.003	7.15227	0.00426	0.27	0.17213	0.28	0.0099
-1.3792	0.00442	7.25878	0.0075	-1.3408	-0.00374	7.25161	0.01449	0.31	0.09254	0.32	-0.18689
-1.3291	0.00918	7.35822	0.00464	-1.2907	0.00912	7.35094	0.01327	0.35	0.07125	0.36	-0.38135
-1.2791	-0.01378	7.45765	0.0103	-1.2407	0.0122	7.45028	0.01304	0.39	0.0144	0.4	-0.44112
-1.2291	-0.000793842	7.55709	0.021	-1.1907	0.01876	7.54962	0.00108	0.43	-0.06869	0.44	-0.52975
-1.179	-0.01691	7.65652	0.0096	-1.1473	0.04369	7.64895	0.01126	0.47	-0.05644	0.48	-0.51605
-1.129	-0.01421	7.75596	0.01383	-1.0906	0.05789	7.74829	0.02616	0.51	-0.0821	0.52	-0.40613
-1.0823	-0.01567	7.85539	0.00194	-1.0372	0.04485	7.84763	0.00618	0.55	-0.12146	0.56	-0.33616
-1.0289	-0.00814	7.95483	0.00295	-0.9972	0.08974	7.94697	0.01109	0.59	-0.11621	0.6	-0.26182
-0.9789	-0.04122	8.05426	0.00328	-0.9438	0.0718	8.0463	0.00903	0.63	-0.08064	0.64	-0.1659
-0.9322	-0.04845	8.1537	0.01252	-0.8905	0.07561	8.14564	0.01618	0.67	-0.07423	0.68	-0.16182
-0.8821	-0.06886	8.25313	0.00454	-0.8438	0.06988	8.24498	0.01292	0.71	-0.06665	0.72	-0.13558
-0.8288	-0.1031	8.35257	0.00481	-0.787	0.08115	8.34431	0.00626	0.75	-0.07015	0.76	-0.10584
-0.7787	-0.12675	8.452	0.01143	-0.747	0.05887	8.44365	0.0085	0.79	-0.08851	0.8	-0.14666
-0.7254	-0.15585	8.55144	0.00362	-0.6903	-0.00603	8.54299	0.00442	0.83	-0.05411	0.84	-0.11021
-0.682	-0.22998	8.65088	0.01458	-0.6403	-0.06342	8.64233	0.01056	0.87	-0.06723	0.88	-0.12421
-0.632	-0.27157	8.75031	0.00671	-0.5902	-0.14426	8.74166	0.01067	0.91	-0.0786	0.92	-0.09913
-0.5786	-0.35552	8.84975	0.00191	-0.5402	-0.26731	8.841	0.00646	0.95	-0.03983	0.96	-0.08893
-0.5286	-0.40669	8.94918	0.01904	-0.4902	-0.41304	8.94034	0.00958	0.99	-0.03487	1	0.00728
-0.4785	-0.44425	9.04862	0.00547	-0.4401	-0.50667	9.03967	0.02312	1.03	-0.05965	1.04	0.07609
-0.4285	-0.43904	9.14805	0.00649	-0.3901	-0.55797	9.13901	0.00361	1.07	-0.04653	1.08	0.11486
-0.3785	-0.38883	9.24749	0.01122	-0.3401	-0.54424	9.23835	0.02397	1.11	-0.03662	1.12	0.14781
-0.3284	-0.25808	9.34692	0.01257	-0.29	-0.40684	9.33768	0.00912	1.15	-0.01184	1.16	0.14547
-0.2784	-0.05884	9.44636	0.00261	-0.2367	-0.13226	9.43702	0.00786	1.19	-0.027	1.2	0.13673
-0.2284	0.24393	9.54579	0.00262	-0.1933	0.16311	9.53636	0.01009	1.23	0.02402	1.24	0.12507
-0.1783	0.57477	9.64523	0.01031	-0.1433	0.52911	9.6357	0.00609	1.27	0.0351	1.28	0.03235
-0.135	0.92153	9.74466	0.01182	-0.0899	0.83604	9.73503	0.01871	1.31	0.00478	1.32	0.02506
-0.0849	1.21573	9.8441	0.02047	-0.0399	1	9.83437	0.008	1.35	0.02286	1.36	-0.04899
-0.0316	1.39383	9.94353	0.01014	0.0102	0.96895	9.93371	0.01606	1.39	-0.0028	1.4	-0.01225
0.0185	1.39545	10.043	0.005	0.0602	0.72078	10.033	0.00142	1.43	0.02694	1.44	-0.04753
0.0718	1.18025			0.1069	0.30874			1.47	0.00128	1.48	-0.05278
0.1152	0.77095			0.1603	-0.17314			1.51	0.00566	1.52	-0.11138
0.1686	0.22295			0.2103	-0.53279			1.55	-0.04362	1.56	-0.05657
0.2186	-0.33094			0.2603	-0.66526			1.59	-0.06781	1.6	-0.01196
0.2686	-0.73687			0.3137	-0.57413			1.63	-0.06053	1.64	-0.08456
0.3187	-0.88288			0.3571	-0.35006			1.67	-0.07656	1.68	-0.06794
0.3687	-0.7817			0.4104	-1.11049e-05			1.71	-0.09114	1.72	-0.00671
0.4188	-0.49917			0.4605	0.22714			1.75	-0.05149	1.76	-0.0898
0.4688	-0.2095			0.5105	0.28163			1.79	-0.08676	1.8	-0.06123
0.5188	-0.02027			0.5606	0.15742			1.83	-0.00338	1.84	-0.07931
0.5689	0.00782			0.6073	-0.089			1.87	-0.03604	1.88	-0.02741
0.6189	-0.09862			0.6573	-0.25285			1.91	0.01003	1.92	-0.01021
0.6656	-0.25255			0.7107	-0.31648			1.95	-0.01796	1.96	-0.02566
0.7156	-0.30929			0.7607	-0.20433			1.99	0.00741	2	0.03469
0.769	-0.28684			0.8141	0.01253			2.03	0.00507	2.04	-0.00905
0.819	-0.13406			0.8541	0.2046			2.07	0.01557	2.08	0.03469
0.8724	0.02862			0.9075	0.27547			2.11	0.03423	2.12	0.07988
0.9158	0.13177			0.9608	0.25678			2.15	0.02198	2.16	0.06559
0.9658	0.1722			1.0109	0.11184			2.19	-0.02233	2.2	0.072
1.0192	0.14186			1.0609	-0.08559			2.23	-0.01942	2.24	0.11953
1.0692	0.02769			1.1109	-0.19038			2.27	0.01557	2.28	0.04285
1.1192	-0.06913			1.161	-0.2247			2.31	0.00682	2.32	0.04839
1.1693	-0.14082			1.211	-0.11784			2.35	0.01819	2.36	0.00961
1.2193	-0.12698			1.2544	-0.000627069			2.39	0.01294	2.4	-0.03849
1.2693	-0.06024			1.3111	0.10633			2.43	0.00303	2.44	-0.07377
1.316	0.00268			1.3644	0.11626			2.47	0.02053	2.48	-0.07727
1.3694	0.05216			1.4045	0.07564			2.51	-0.02554	2.52	-0.09418
1.4228	0.05088			1.4612	0.01144			2.55	-0.02962	2.56	-0.08951
1.4661	0.0091			1.5112	-0.04498			2.59	0.00741	2.6	-0.12771
1.5162	-0.01077			1.5612	-0.07364			2.63	-0.05965	2.64	-0.10992
1.5695	-0.03511			1.6146	-0.04208			2.67	0.01353	2.68	-0.02246
1.6196	-0.04752			1.6546	-0.00867			2.71	0.02577	2.72	0.04168
1.6696	-0.02727			1.708	0.05097			2.75	0.00216	2.76	-0.03528
1.7163	0.03403			1.7614	0.06144			2.79	0.03977	2.8	0.02244
1.7664	0.02406			1.8114	0.03307			2.83	0.01236	2.84	0.00786
1.8197	0.01942			1.8615	0.00546			2.87	0.02053	2.88	0.06909
1.8698	-0.01092			1.9115	-0.04994			2.91	0.04881	2.92	0.06996
1.9198	-0.01826			1.9615	-0.07168			2.95	-0.0028	2.96	0.10816
1.9698	-0.02557			2.0149	-0.03914			2.99	0.06601	3	0.06471
2.0199	-0.01119			2.0549	-0.00628			3.03	0.06018	3.04	0.09737
2.0699	0.01668			2.1116	0.03604			3.07	0.06426	3.08	0.06238
2.1199	0.04238			2.165	0.03988			3.11	0.06572	3.12	0.07259
2.17	0.05413			2.2017	0.00742			3.15	0.03015	3.16	0.03556
2.2233	0.01965			2.2551	-0.02487			3.19	0.01294	3.199	0.00116
2.2667	0.000481586			2.3084	-0.01635			3.23	-0.00542	3.24	-0.04607
2.3167	-0.01022			2.3585	-0.02487			3.27	0.00799	3.28	-0.06706
2.3701	-0.02348			2.4118	-0.01603			3.31	0.00741	3.32	-0.09593
2.4201	-0.00354			2.4519	0.01325			3.35	0.02665	3.36	-0.07552
2.4702	0.02131			2.5052	0.04064			3.39	-0.02641	3.4	-0.05482
2.5169	0.01814			2.5586	0.02981			3.43	-0.03254	3.44	-0.02916
2.5669	0.02143			2.6086	0.0489			3.47	-0.01796	3.48	-0.01721
2.6203	0.01726			2.6587	-1.11063e-05			3.51	-0.01767	3.52	-0.03179
2.6703	-0.0035			2.7087	-0.00577			3.55	-0.05819	3.56	-0.00934
2.7203	-0.00524			2.7587	0.00289			3.59	-0.00805	3.6	-0.00584
2.7704	-0.02576			2.8088	-0.00918			3.63	-0.01155	3.64	0.01661
2.8204	-0.00346			2.8588	-0.00175			3.67	0.00187	3.68	-0.01838
2.8704	0.00775			2.9088	0.00463			3.71	0.00711	3.72	-0.01371
2.9171	-0.02708			2.9622	-0.00501			3.75	-0.01096	3.76	0.00524
2.9705	-0.0052			3.0022	-0.00403			3.79	-0.00571	3.8	0.02769
3.0239	0.01571			3.0556	-0.00436			3.83	0.02344	3.84	0.01836
3.0673	0.00245			3.109	0.01024			3.87	0.03423	3.88	0.0411
3.1173	0.02035			3.159	0.00321			3.91	-0.01155	3.92	0.05276
3.1707	0.01061			3.2124	0.00448			3.95	0.04618	3.96	0.03119
3.2207	0.0098			3.2524	0.02666			3.99	0.00128	4	0.03585
3.2741	0.01165			3.3058	0.01615			4.03	0.00682	4.04	0.03673
3.3174	0.02908			3.3592	0.01582			4.07	-0.01271	4.08	0.01428
3.3675	0.00195			3.4092	-0.00628			4.11	0.00566	4.12	0.00145
3.4208	-0.02742			3.4592	-0.02668			4.15	0.01499	4.16	0.00582
3.4709	-0.00926			3.5093	-0.03451			4.19	-0.01009	4.2	-0.05715
3.5209	0.00118			3.5593	-0.02436			4.23	-0.03399
3.5709	-0.0059			3.6093	-0.03037			4.27	0.01586
3.621	-0.00385			3.6594	0.00637			4.31	-0.03837
3.671	-0.00153			3.7094	-0.01454			4.35	0.000699876
3.721	0.00763			3.7628	-0.00396			4.39	0.01586
3.7711	0.02441			3.8028	0.01742			4.43	0.03743
3.8244	0.01096			3.8595	0.03256			4.47	0.00595
3.8645	0.00612			3.9095	-0.00309			4.51	0.02752
3.9178	0.00547			3.9596	-0.01465			4.55	0.04035
3.9712	-0.00431			4.0129	0.0055			4.59	-0.00863
4.0212	-0.000523301			4.053	-0.0128			4.63	0.03977
4.0746	0.02004			4.1097	-0.00179			4.67	0.0214
4.1146	-0.02066			4.1597	-0.0099			4.71	0.0526
4.168	0.00102			4.2097	0.00713			4.75	0.02752
4.2214	-0.00926			4.2598	0.00155			4.79	0.02315
4.2714	-0.00493			4.3098	0.00452			4.83	0.0628
4.3215	0.00141			4.3598	0.01046			4.87	0.00362
4.3715	0.005			4.4099	0.02013			4.91	0.02227
4.4215	0.01038			4.4566	0.03046			4.95	0.0663
4.4716	-0.01235			4.51	0.00738			4.99	0.03015
4.5216	0.000404264			4.5633	0.00307			5.03	0.01644
4.5716	0.00485			4.6	-0.01226			5.07	-0.00455
4.625	-0.00748			4.6567	-0.01081			5.11	-0.0095
4.665	-0.01618			4.7101	0.00256			5.15	-0.01155
4.7151	-0.01235			4.7601	0.00115			5.19	-0.02408
4.7684	-0.00968			4.8135	-0.00758			5.23	-0.03166
4.8185	-0.0282			4.8535	0.00894			5.27	-0.0512
4.8718	-0.02766			4.9102	0.00024253			5.31	-0.01883
4.9152	0.0021			4.9603	-0.00704			5.35	-0.01883
4.9652	0.00837			5.0103	-0.01512
4.9686	-0.01788			5.0103	-0.02222

## Sheet: 1e
Fluence (μJ cm-2)	THz field (arb. units)	Fluence (μJ cm-2)	DC Photocurrent (nA)
0.23873	0.25	0.03979	9
0.31831	0.32	0.07958	16
0.47746	0.46	0.11937	27
0.55704	0.52	0.15915	34
0.63662	0.68	0.23873	52
0.79577	0.74	0.31831	67
0.87535	0.76	0.39789	84
0.95493	0.94	0.47746	100
1.11408	1	0.55704	117
		0.63662	126
		0.7162	142
		0.79577	150
		0.87535	165
		0.95493	171
		1.03451	182
