# Supplementary material for: Light-driven nanoscale vectorial currents
Source: Nature. 2024 Feb 7;626(8001):984–9. doi: 10.1038/s41586-024-07037-4 (PMC10901733; doi:10.1038/s41586-024-07037-4)
Supplement: Supplementary file 3 — Source Data Fig. 2 [file 41586_2024_7037_MOESM3_ESM.xlsx]

## Sheet: 2c
Experiment			Analytic Response
Laser Polarization (°)	THz Field (arb. units)	DC Photocurrent (arb. units)	Laser Polarization (°)	Current (arb. units)
0	0.98387	0.97573	0	1
10	0.96774	0.97391	5	0.9924
20	0.85484	0.83757	10	0.96985
30	0.73871	0.74895	15	0.93301
40	0.5621	0.57007	20	0.88302
50	0.38226	0.40184	25	0.82139
60	0.20887	0.24346	30	0.75
70	0.08065	0.14079	35	0.67101
80	0	0.07363	40	0.58682
90	0	0.03626	45	0.5
100	0.02419	0.01634	50	0.41318
110	0.17742	0.09695	55	0.32899
120	0.32258	0.2171	60	0.25
130	0.5	0.37421	65	0.17861
140	0.67742	0.56721	70	0.11698
150	0.81452	0.71109	75	0.06699
160	0.91935	0.86144	80	0.03015
170	1	0.95188	85	0.0076
180	0.97581	1	90	3.7494e-33
190	0.96774	0.97391	95	0.0076
200	0.85484	0.83757	100	0.03015
210	0.73871	0.74895	105	0.06699
220	0.5621	0.57007	110	0.11698
230	0.38226	0.40184	115	0.17861
240	0.20887	0.24346	120	0.25
250	0.08065	0.14079	125	0.32899
260	0	0.07363	130	0.41318
270	0	0.03626	135	0.5
280	0.02419	0.01634	140	0.58682
290	0.17742	0.09695	145	0.67101
300	0.32258	0.2171	150	0.75
310	0.5	0.37421	155	0.82139
320	0.67742	0.56721	160	0.88302
330	0.81452	0.71109	165	0.93301
340	0.91935	0.86144	170	0.96985
350	1	0.95188	175	0.9924
360	0.98387	1	180	1
			185	0.9924
			190	0.96985
			195	0.93301
			200	0.88302
			205	0.82139
			210	0.75
			215	0.67101
			220	0.58682
			225	0.5
			230	0.41318
			235	0.32899
			240	0.25
			245	0.17861
			250	0.11698
			255	0.06699
			260	0.03015
			265	0.0076
			270	3.37446e-32
			275	0.0076
			280	0.03015
			285	0.06699
			290	0.11698
			295	0.17861
			300	0.25
			305	0.32899
			310	0.41318
			315	0.5
			320	0.58682
			325	0.67101
			330	0.75
			335	0.82139
			340	0.88302
			345	0.93301
			350	0.96985
			355	0.9924
			360	1

## Sheet: 2d
Experiment					Analytic Response
Laser Polarization (°)	X THz Field (arb. units)	Y THz Field (arb. units)	X DC Photocurrent (arb. units)	Y DC Photocurrent (arb. units)	Laser Polarization (°)	X Current (arb. units)	Y Current (arb. units)
0	1.06085	-0.12963	1.028	-0.11984	0	1	0
10	0.87831	-0.38095	0.9252	-0.39945	5	0.98481	-0.17365
20	0.67725	-0.58069	0.74897	-0.63912	10	0.93969	-0.34202
30	0.40212	-0.72884	0.6168	-0.86548	15	0.86603	-0.5
40	0.14683	-0.81481	0.23497	-0.94537	20	0.76604	-0.64279
50	-0.2963	-0.75661	-0.1028	-0.93205	25	0.64279	-0.76604
60	-0.56481	-0.6164	-0.4112	-0.82553	30	0.5	-0.86603
70	-0.76587	-0.45503	-0.7196	-0.58586	35	0.34202	-0.93969
80	-0.99339	-0.18783	-0.9252	-0.34619	40	0.17365	-0.98481
90	-1.05291	0.20106	-0.95457	-0.03995	45	-2.96059e-16	-1
100	-0.90476	0.48545	-0.85177	0.2663	50	-0.17365	-0.98481
110	-0.77116	0.64418	-0.60211	0.58586	55	-0.34202	-0.93969
120	-0.5119	0.87831	-0.35246	0.78559	60	-0.5	-0.86603
130	-0.19841	0.91799	-0.29371	0.91874	65	-0.64279	-0.76604
140	0.33069	0.93915	0.35246	0.95868	70	-0.76604	-0.64279
150	0.5754	0.70767	0.58743	0.85216	75	-0.86603	-0.5
160	0.7791	0.45503	0.83709	0.7057	80	-0.93969	-0.34202
170	0.94444	0.22354	0.93989	0.34619	85	-0.98481	-0.17365
180	1.06085	-0.12963	0.99863	-0.10652	90	-1	0
190	0.87831	-0.38095	0.9252	-0.39945	95	-0.98481	0.17365
200	0.67725	-0.58069	0.76366	-0.71901	100	-0.93969	0.34202
210	0.40212	-0.72884	0.49931	-0.90542	105	-0.86603	0.5
220	0.14683	-0.81481	0.14686	-0.972	110	-0.76604	0.64279
230	-0.2963	-0.75661	-0.14686	-0.94537	115	-0.64279	0.76604
240	-0.56481	-0.6164	-0.52869	-0.78559	120	-0.5	0.86603
250	-0.76587	-0.45503	-0.76366	-0.57255	125	-0.34202	0.93969
260	-0.99339	-0.18783	-0.95457	-0.2663	130	-0.17365	0.98481
270	-1.05291	0.20106	-0.99863	0.06658	135	-9.25186e-17	1
280	-0.90476	0.48545	-0.88114	0.34619	140	0.17365	0.98481
290	-0.77116	0.64418	-0.60211	0.63912	145	0.34202	0.93969
300	-0.5119	0.87831	-0.3084	0.86548	150	0.5	0.86603
310	-0.19841	0.91799	0.04406	0.95868	155	0.64279	0.76604
320	0.33069	0.93915	0.35246	0.972	160	0.76604	0.64279
330	0.5754	0.70767	0.6168	0.86548	165	0.86603	0.5
340	0.7791	0.45503	0.88114	0.63912	170	0.93969	0.34202
350	0.94444	0.22354	0.99863	0.29293	175	0.98481	0.17365
360	1.06085	-0.12963	1.028	-0.11984	180	1	0
					185	0.98481	-0.17365
					190	0.93969	-0.34202
					195	0.86603	-0.5
					200	0.76604	-0.64279
					205	0.64279	-0.76604
					210	0.5	-0.86603
					215	0.34202	-0.93969
					220	0.17365	-0.98481
					225	7.40149e-17	-1
					230	-0.17365	-0.98481
					235	-0.34202	-0.93969
					240	-0.5	-0.86603
					245	-0.64279	-0.76604
					250	-0.76604	-0.64279
					255	-0.86603	-0.5
					260	-0.93969	-0.34202
					265	-0.98481	-0.17365
					270	-1	4.44089e-16
					275	-0.98481	0.17365
					280	-0.93969	0.34202
					285	-0.86603	0.5
					290	-0.76604	0.64279
					295	-0.64279	0.76604
					300	-0.5	0.86603
					305	-0.34202	0.93969
					310	-0.17365	0.98481
					315	-4.25585e-16	1
					320	0.17365	0.98481
					325	0.34202	0.93969
					330	0.5	0.86603
					335	0.64279	0.76604
					340	0.76604	0.64279
					345	0.86603	0.5
					350	0.93969	0.34202
					355	0.98481	0.17365
					360	1	0

## Sheet: 2e
Experiment					Analytic Response
Laser Polarization (°)	THz Magnitude (arb. units)	THz Direction (°)	DC Photocurrent Magnitude (arb. units)	DC Photocurrent Direction (°)	Laser Polarization (°)	Current Magnitude (arb. units)	Current Direction (°)
0	1.12982	353	1.05207	353	0	1	0
10	1.01208	336	1.0244	336	5	1	350
20	0.9431	319	1.00087	319	10	1	340
30	0.87998	298	1.08034	305	15	1	329
40	0.87526	280	0.99023	283	20	1	320
50	0.859	248	0.9532	263	25	1	310
60	0.88383	227	0.93752	243	30	1	300
70	0.94176	210	0.94327	219	35	1	290
80	1.06877	190	1.00417	200	40	1	280
90	1.1332	169	0.9712	182	45	1	270
100	1.08545	151	0.90718	162	50	1	260
110	1.06225	140	0.85399	135	55	1	249
120	1.0747	120	0.87526	114	60	1	240
130	0.99286	102	0.98049	107	65	1	230
140	1.05258	70	1.0383	69	70	1	220
150	0.9642	50	1.05212	55	75	1	210
160	0.95381	30	1.11296	40	80	1	200
170	1.02601	13	1.01817	20	85	1	190
180	1.12982	353	1.02089	353	90	1	180
190	1.01208	336	1.0244	336	95	1	170
200	0.9431	319	1.06622	316	100	1	160
210	0.87998	298	1.05106	298	105	1	150
220	0.87526	280	0.99928	278	110	1	140
230	0.859	248	0.97252	261	115	1	130
240	0.88383	227	0.96257	236	120	1	120
250	0.94176	210	0.97023	216	125	1	110
260	1.06877	190	1.0074	195	130	1	100
270	1.1332	169	1.01739	176	135	1	90
280	1.08545	151	0.96236	158	140	1	80
290	1.06225	140	0.89259	133	145	1	70
300	1.0747	120	0.93397	109	150	1	60
310	0.99286	102	0.97556	87	155	1	50
320	1.05258	70	1.05102	70	160	1	40
330	0.9642	50	1.08034	54	165	1	30
340	0.95381	30	1.10652	35	170	1	20
350	1.02601	13	1.0579	16	175	1	10
360	1.12982	353	1.05207	353	180	1	0
					185	1	350
					190	1	340
					195	1	330
					200	1	320
					205	1	310
					210	1	300
					215	1	290
					220	1	280
					225	1	270
					230	1	260
					235	1	250
					240	1	240
					245	1	230
					250	1	220
					255	1	210
					260	1	200
					265	1	190
					270	1	180
					275	1	170
					280	1	160
					285	1	150
					290	1	139
					295	1	130
					300	1	120
					305	1	110
					310	1	100
					315	1	90
					320	1	80
					325	1	70
					330	1	60
					335	1	49
					340	1	40
					345	1	30
					350	1	20
					355	1	10
					360	1	0
