# Supplementary material for: Light-driven nanoscale vectorial currents
Source: Nature. 2024 Feb 7;626(8001):984–9. doi: 10.1038/s41586-024-07037-4 (PMC10901733; doi:10.1038/s41586-024-07037-4)
Supplement: Supplementary file 4 — Source Data Fig. 3 [file 41586_2024_7037_MOESM4_ESM.xlsx]

## Sheet: 3b
Total Radial THz Field Magnitude
0.00300652	0.00297655	0.00287399	0.00308217	0.003646	0.00297214	0.00305843	0.00290045	0.00318415	0.003323	0.00280864	0.00252728	0.00290068	0.00241181	0.00268082	0.00264471	0.0019346	0.00187138	0.00243565	0.00169625	0.00119738
0.00296602	0.00336881	0.00344367	0.00372188	0.00374282	0.00362393	0.00364235	0.00339231	0.00356224	0.00359881	0.0033787	0.00344677	0.00353053	0.00318251	0.00296154	0.00266053	0.00262131	0.00279768	0.00249325	0.00200133	0.00140699
0.00292095	0.00355522	0.00393663	0.0042959	0.00466995	0.00491273	0.00488984	0.00440298	0.00405926	0.00369605	0.00360236	0.00387562	0.00359533	0.00346461	0.00298946	0.0032911	0.00332584	0.0031744	0.00282886	0.00212393	0.00178214
0.0029514	0.00405069	0.00435234	0.00467056	0.00522956	0.006367	0.00603187	0.00567117	0.00564621	0.00453562	0.00422317	0.00475962	0.0040852	0.00421064	0.00366945	0.00306216	0.00301524	0.00340728	0.00259839	0.0021346	0.00182009
0.00399975	0.00476657	0.00517555	0.00588423	0.00659248	0.00706719	0.00721616	0.00736116	0.00665332	0.00626911	0.00577766	0.00561138	0.00525364	0.00503671	0.00480909	0.00399668	0.00416116	0.00392706	0.00306123	0.00236676	0.00174459
0.00454906	0.00527004	0.00634976	0.00650514	0.0073982	0.00795856	0.00868471	0.00832305	0.00853703	0.00839137	0.00762801	0.00716421	0.00644385	0.00639343	0.00596919	0.00523827	0.00487711	0.00435206	0.00300734	0.00249102	0.00207715
0.00437683	0.00535614	0.00599535	0.00727337	0.00853214	0.0097381	0.00986848	0.0107484	0.0107033	0.00887082	0.00788735	0.0068016	0.00648171	0.00712076	0.0064478	0.00617351	0.005098	0.00408766	0.00297927	0.002521	0.00213029
0.00435548	0.00531458	0.00654765	0.00795207	0.00919597	0.0104683	0.0113307	0.0120777	0.0122972	0.011146	0.0106447	0.00942857	0.0078303	0.00759756	0.00779657	0.00692269	0.00552214	0.00429446	0.00309314	0.00193703	0.00160007
0.00494886	0.00576683	0.00755764	0.00868063	0.00923352	0.0109742	0.0123395	0.0121112	0.0135813	0.0127045	0.0108547	0.010814	0.00944763	0.00871299	0.00856087	0.0070006	0.0064145	0.00501692	0.00354501	0.00248769	0.00183521
0.00508029	0.0062349	0.00730708	0.00918644	0.0103404	0.0121413	0.0133041	0.0136607	0.013409	0.0118888	0.010548	0.00958465	0.0101386	0.010354	0.00971194	0.00741899	0.00671843	0.00528523	0.00412431	0.0030099	0.00226546
0.00546635	0.00619399	0.00733864	0.00894384	0.0108443	0.0126463	0.0139787	0.0133212	0.0117142	0.00907592	0.00751149	0.00818936	0.00918551	0.0102926	0.0099982	0.00866336	0.0071981	0.00594924	0.00443302	0.00334979	0.00297617
0.00573257	0.00634178	0.0075827	0.00940331	0.0117441	0.0137615	0.0137386	0.0134696	0.00998079	0.00516049	0.00354771	0.00851692	0.0114822	0.0121442	0.0117403	0.0100179	0.00799594	0.00642352	0.00495372	0.00386413	0.00308689
0.0055842	0.00595458	0.00713653	0.00919856	0.0112766	0.0132216	0.0140484	0.0132815	0.00978608	0.0051189	0.00618581	0.0108377	0.0135662	0.0136283	0.0127769	0.0107597	0.00905061	0.00723148	0.00530999	0.00466563	0.00421158
0.00454451	0.00530944	0.00645164	0.00834568	0.00930721	0.011391	0.0127731	0.0121027	0.0100331	0.00832648	0.00984156	0.0140112	0.0157496	0.0151798	0.0131853	0.0101946	0.00856703	0.00718521	0.0057321	0.0047575	0.00406834
0.00402967	0.00480137	0.00616723	0.00753437	0.00961267	0.0106382	0.0120175	0.0120784	0.0113362	0.0116966	0.0128794	0.0154947	0.0160717	0.0148594	0.0126649	0.0105162	0.00872728	0.00713843	0.00583363	0.0047377	0.00398966
0.00381813	0.00404223	0.00507096	0.00594205	0.00765088	0.00889933	0.010772	0.0111051	0.011314	0.012269	0.0132503	0.0146214	0.0146127	0.0130959	0.0117086	0.00977298	0.00800288	0.00666881	0.00537005	0.00484202	0.00376069
0.00360352	0.00397924	0.0049328	0.00536879	0.00694164	0.00802087	0.00908495	0.00941937	0.0103508	0.0112338	0.0118467	0.0126342	0.0129428	0.011279	0.010547	0.00922183	0.00739574	0.0063345	0.00555672	0.00430636	0.00342762
0.003505	0.00420786	0.00462324	0.00530925	0.00651915	0.00713139	0.00789988	0.00817154	0.00883683	0.00987583	0.010024	0.0105778	0.0105215	0.00962575	0.00880994	0.00790937	0.00677062	0.00521838	0.0048173	0.00373913	0.00331458
0.00349839	0.00401706	0.00395381	0.004614	0.00524287	0.00598723	0.00618262	0.00681788	0.00755109	0.00830079	0.00868264	0.0088823	0.00896232	0.00832924	0.00774657	0.00678194	0.00571698	0.00459956	0.0042045	0.00391086	0.00330298
0.00279134	0.00333837	0.0037423	0.00421921	0.00461502	0.00516539	0.0052513	0.0061154	0.00644213	0.00661956	0.00724471	0.00669439	0.00687494	0.00628277	0.00585377	0.00526929	0.00439934	0.00394606	0.00342458	0.00291169	0.00266093
0.00245278	0.00309976	0.00319041	0.00368472	0.00416815	0.00428787	0.0040619	0.00502252	0.00502506	0.00521002	0.00566461	0.00513655	0.0059185	0.00557781	0.00511808	0.00436488	0.0036798	0.00324422	0.00298949	0.0026764	0.00258692
Vector Field Determined from X and Y Components (3c)

## Sheet: 3c
X Radial THz Field Spatial Map (y axis inverted relative to text)
-0.00219245	-0.00255128	-0.00255439	-0.0027145	-0.00265242	-0.00219275	-0.00158905	-0.00127229	-0.00117515	-0.000367891	-0.000109374	0.000313313	0.00114645	0.00161149	0.00212017	0.00240243	0.00166828	0.00186632	0.00239064	0.00169403	0.00117796
-0.0024821	-0.00267032	-0.00277726	-0.0030429	-0.00276277	-0.00239857	-0.00203536	-0.00156164	-0.00119817	-0.000692468	0.000253411	0.000758674	0.00183285	0.00225473	0.00229715	0.00234407	0.00251164	0.00262146	0.00235344	0.00199488	0.00140695
-0.00249231	-0.00279378	-0.00319148	-0.00350558	-0.00328821	-0.0032567	-0.00289576	-0.00211391	-0.0012784	-0.000472428	0.00028738	0.000864346	0.00158294	0.00224857	0.0020666	0.00277955	0.00287471	0.00277632	0.00243862	0.00202672	0.00175582
-0.00237894	-0.00328907	-0.00309102	-0.00331987	-0.00355793	-0.00407886	-0.00344971	-0.00238549	-0.00191903	-0.00119532	-0.000222593	0.00109972	0.00172869	0.00281623	0.00293906	0.00277909	0.00268109	0.00327897	0.00242997	0.00201973	0.00165552
-0.00317002	-0.00381081	-0.00369077	-0.00399118	-0.00437259	-0.00461549	-0.00415585	-0.00363438	-0.00290317	-0.00148481	-0.000166804	0.00113184	0.00211899	0.00330384	0.00381051	0.00346192	0.00382058	0.00364097	0.00303621	0.00228595	0.00164955
-0.00380666	-0.00408258	-0.004823	-0.00481508	-0.00518279	-0.00537104	-0.00555653	-0.00426676	-0.00282682	-0.00144205	-9.89904e-05	0.00211249	0.00318338	0.0043712	0.00493482	0.00489576	0.0046962	0.00416821	0.00294999	0.00242515	0.00207712
-0.00372144	-0.00453764	-0.00474717	-0.00565228	-0.00616622	-0.00671835	-0.00643402	-0.00560884	-0.00397081	-0.00186447	0.00102355	0.00285817	0.00439916	0.00564134	0.00568454	0.00579261	0.00493762	0.00402288	0.00292371	0.00251648	0.00208979
-0.00364383	-0.00442056	-0.00520167	-0.00619502	-0.00667411	-0.00720725	-0.0069605	-0.00599787	-0.00444602	-0.00144007	0.000820593	0.00374887	0.00517909	0.00612784	0.00745658	0.00684917	0.00536947	0.00424374	0.00302155	0.00183036	0.00158817
-0.00453906	-0.00520487	-0.00660214	-0.00724876	-0.00756972	-0.00838141	-0.00844503	-0.00724304	-0.00499037	-0.00176786	0.0013926	0.00517221	0.00688525	0.0078784	0.00846568	0.00700054	0.00629108	0.00490868	0.00346464	0.00223309	0.00164033
-0.00478535	-0.00574912	-0.00655058	-0.00809291	-0.00898979	-0.0100537	-0.0102201	-0.00948059	-0.00673472	-0.00200482	0.00233142	0.00595847	0.00867378	0.0100772	0.00964952	0.00732029	0.0066263	0.00494575	0.00347485	0.00243408	0.00167356
-0.00524103	-0.00588111	-0.00687752	-0.00846094	-0.00998349	-0.0112138	-0.0121288	-0.0108065	-0.00789365	-0.00289349	0.00271963	0.00676791	0.00889318	0.0102234	0.00977549	0.0080798	0.00635941	0.00472343	0.00303747	0.00221888	0.0021078
-0.00552515	-0.00614404	-0.00728595	-0.00909349	-0.0110944	-0.013035	-0.0127847	-0.0124567	-0.00878046	-0.0036435	0.00311628	0.00820055	0.0107011	0.0109965	0.0101536	0.00765497	0.00560438	0.00424103	0.0032966	0.00267358	0.00209176
-0.00530711	-0.00569787	-0.00692924	-0.00885986	-0.010832	-0.0128042	-0.0136609	-0.0130851	-0.00971442	-0.00428136	0.00301628	0.00809029	0.0102921	0.0101849	0.00911169	0.00727604	0.00539814	0.00383381	0.00332841	0.00255823	0.00205552
-0.0042815	-0.00503107	-0.00620596	-0.00805648	-0.00896999	-0.0111167	-0.0126112	-0.0120671	-0.00884719	-0.00434838	0.00281391	0.00693301	0.00859072	0.00867644	0.00723594	0.00600553	0.0041305	0.00371687	0.00330685	0.00241519	0.00199887
-0.00381262	-0.00448678	-0.00583665	-0.00714722	-0.00928415	-0.0104839	-0.0114399	-0.0106674	-0.00775557	-0.0041729	0.00183797	0.00462324	0.00678439	0.00657657	0.00565295	0.0050037	0.00387909	0.00342968	0.00310143	0.00201957	0.00168023
-0.00367372	-0.00390878	-0.00486592	-0.00583561	-0.00710384	-0.00779456	-0.00901722	-0.00817006	-0.00624517	-0.00397049	-0.000879262	0.0036208	0.00541725	0.00527441	0.00479345	0.00417942	0.00362141	0.0031709	0.00300016	0.00222332	0.00166647
-0.00330069	-0.00348579	-0.00426589	-0.00461617	-0.00540128	-0.00590336	-0.00667717	-0.00599048	-0.00457342	-0.00282138	0.00112615	0.00349337	0.00473769	0.00419304	0.00420611	0.00420455	0.00311265	0.00283961	0.00231054	0.0021554	0.00116305
-0.00287115	-0.00353866	-0.00359176	-0.00421208	-0.00478497	-0.00457514	-0.00487856	-0.00440044	-0.00338294	-0.00252444	-0.00085741	0.00265294	0.00356735	0.0035041	0.00361947	0.00370074	0.00327117	0.00219304	0.00160178	0.00125526	0.00126175
-0.00224999	-0.00320145	-0.00284969	-0.00345439	-0.0038571	-0.00373605	-0.00334131	-0.00331662	-0.00255823	-0.00172615	0.00109228	0.00225204	0.00257933	0.0027179	0.00303595	0.00278949	0.00276992	0.00204744	0.00162716	0.00182388	0.00143668
-0.00162693	-0.00205782	-0.00252609	-0.00327559	-0.00359236	-0.00351396	-0.00282811	-0.00263994	-0.00187455	-0.000849756	0.00139579	3.85558e-05	0.00149198	0.00187426	0.00216164	0.00202441	0.00201549	0.00139857	0.00111475	0.00103934	0.00126761
-0.0016784	-0.00231579	-0.00231987	-0.00280952	-0.00296277	-0.00280952	-0.00212864	-0.00223836	-0.00168324	-0.000671499	0.0011747	0.00107906	0.00158002	0.00202274	0.00214448	0.0018855	0.00146321	0.000968442	0.000672286	0.00062554	0.0011395
Y Radial THz Field Spatial Map (y axis inverted relative to text)
-0.00205726	-0.00153323	-0.00131716	-0.0014599	-0.00250159	-0.00200635	-0.00261322	-0.00260651	-0.00295937	-0.00330257	-0.00280651	-0.00250778	-0.0026645	-0.00179442	-0.00164063	-0.00110581	-0.000979549	-0.000137609	-0.000466078	8.66868e-05	-0.000214794
-0.00162371	-0.00205385	-0.0020361	-0.00214315	-0.00252504	-0.00271657	-0.00302061	-0.00301149	-0.00335469	-0.00353156	-0.00336918	-0.00336223	-0.0030175	-0.00224601	-0.00186918	-0.00125848	-0.000750277	-0.000977233	-0.000823176	0.000160564	-1.13437e-05
-0.00152327	-0.00219872	-0.00230468	-0.00248308	-0.00331604	-0.00367815	-0.00394019	-0.00386233	-0.0038527	-0.00366573	-0.00359088	-0.00377801	-0.00322811	-0.0026358	-0.00216011	-0.00176223	-0.00167249	-0.00153911	-0.00143373	-0.000635213	-0.000305121
-0.00174684	-0.00236435	-0.00306406	-0.00328521	-0.00383268	-0.00488892	-0.00494802	-0.00514506	-0.00531008	-0.00437528	-0.0042173	-0.00463083	-0.00370142	-0.00313023	-0.00219699	-0.00128588	-0.00137964	-0.000926265	-0.000920277	-0.000690815	-0.000756278
-0.00243906	-0.00286321	-0.0036283	-0.00432373	-0.00493368	-0.00535187	-0.00589931	-0.0064014	-0.00598651	-0.00609074	-0.00577525	-0.00549605	-0.00480736	-0.00380172	-0.00293383	-0.00199715	-0.00164876	-0.00147147	-0.000390611	-0.000613186	0.000567969
-0.00249063	-0.00333255	-0.00413014	-0.004374	-0.00527939	-0.00587287	-0.00667452	-0.00714618	-0.00805543	-0.00826653	-0.00762737	-0.00684567	-0.00560262	-0.00466568	-0.00335839	-0.00186305	-0.00131602	-0.00125158	-0.000584513	-0.000569088	1.03514e-05
-0.0023038	-0.00284571	-0.00366178	-0.00457752	-0.00589704	-0.00704942	-0.00748267	-0.0091689	-0.00993951	-0.00867266	-0.00782066	-0.00617192	-0.00476025	-0.00434517	-0.00304304	-0.00213493	-0.00126863	-0.000724847	-0.000572695	0.000150858	0.000413408
-0.00238595	-0.00295015	-0.00397673	-0.00498569	-0.0063263	-0.00759211	-0.00894068	-0.0104831	-0.0114653	-0.0110526	-0.010613	-0.00865124	-0.00587287	-0.00449138	-0.00227726	-0.00100621	-0.00128951	-0.000658075	-0.000661635	-0.000633937	0.000194785
-0.00197184	-0.00248308	-0.00367826	-0.00477585	-0.00528746	-0.00708407	-0.00899686	-0.00970667	-0.0126312	-0.0125809	-0.010765	-0.00949693	-0.00646923	-0.00372116	-0.00127307	2.92253e-05	-0.00125221	-0.00103652	-0.000750544	-0.00109631	-0.000822987
-0.00170581	-0.00241278	-0.00323781	-0.0043469	-0.00510952	-0.00680685	-0.00851755	-0.00983537	-0.011595	-0.0117186	-0.0102871	-0.00750747	-0.00524953	-0.00237777	-0.00109932	-0.0012061	-0.00110882	0.00186365	0.00222155	0.00177052	0.00152693
-0.00155325	-0.00194374	-0.00256036	-0.0028991	-0.00423436	-0.00584616	-0.00694946	-0.00778935	-0.00865518	-0.00860233	-0.00700186	-0.00461098	-0.0022989	-0.00119128	0.00209855	0.00312579	0.00337202	0.003617	0.00322885	0.00250952	0.00210113
-0.00152811	-0.00157129	-0.00210055	-0.00239387	-0.00385213	-0.00441237	-0.00502998	-0.0051245	-0.00474549	-0.00365453	-0.0016956	0.00229975	0.00416252	0.00515328	0.00589401	0.00646225	0.00570315	0.00482445	0.00369754	0.00278989	0.00227011
-0.00173723	-0.00172954	-0.00170753	-0.00247314	-0.0031354	-0.00329571	-0.00327682	-0.00227574	0.00118212	0.00280591	0.00540058	0.00721131	0.00883822	0.00905527	0.00895686	0.00792658	0.00726455	0.00613157	0.00413736	0.00390173	0.00367589
-0.00152357	-0.0016966	-0.00176346	-0.00217796	-0.00248264	-0.00248478	-0.00202691	-0.000927082	0.00473179	0.00710084	0.00943071	0.0121757	0.0132004	0.0124558	0.0110224	0.00823789	0.00750553	0.00614916	0.00468205	0.00409887	0.00354344
-0.00130468	-0.00170937	-0.00199206	-0.0023841	-0.0024916	-0.00180526	0.00368089	0.00566512	0.00826808	0.0109269	0.0127475	0.0147889	0.0145696	0.0133248	0.0113333	0.00924957	0.0078178	0.00626055	0.00494089	0.00428569	0.00361859
-0.00104015	-0.00103008	-0.00142738	-0.00111968	0.00284103	0.00429452	0.00589293	0.00752146	0.00943427	0.0116087	0.0132211	0.014166	0.0135715	0.0119868	0.0106824	0.00883422	0.00713663	0.00586672	0.00445382	0.0043014	0.00337129
0.00144596	0.00191928	0.00247684	0.00274134	0.00436034	0.00542998	0.0061605	0.00726903	0.00928566	0.0108738	0.0117931	0.0121417	0.0120445	0.0104706	0.00967205	0.00820755	0.00670882	0.00566238	0.00505357	0.00372814	0.00322426
0.00201035	0.00227682	0.00291095	0.00323209	0.00442757	0.00547036	0.00621352	0.0068855	0.00816365	0.00954774	0.00998722	0.0102398	0.00989831	0.00896529	0.00803209	0.00699018	0.00592797	0.0047352	0.0045432	0.00352214	0.00306504
0.00267886	0.00242642	0.00274078	0.00305878	0.00355113	0.00467856	0.00520197	0.0059568	0.00710454	0.00811933	0.00861366	0.00859206	0.00858314	0.00787333	0.00712688	0.00618171	0.00500113	0.00411873	0.00387687	0.00345952	0.00297416
0.00226819	0.00262871	0.0027611	0.00265937	0.00289713	0.00378595	0.0044247	0.00551623	0.00616337	0.00656479	0.00710898	0.00669428	0.00671109	0.00599669	0.00544003	0.0048649	0.00391049	0.0036899	0.00323807	0.00271987	0.00233959
0.00178861	0.0020605	0.00219018	0.00238407	0.00293181	0.0032392	0.00345946	0.00449616	0.00473476	0.00516657	0.00554147	0.00502193	0.0057037	0.00519813	0.00464714	0.00393663	0.00337638	0.0030963	0.00291292	0.00260227	0.00232244

## Sheet: 3d
Time Delay (ps)	THz Field Along X Spatial Axis
0	-0.0002	0.0002	0	-0.0001	0.0001	0	0	0	0	0	0	0	0	0	0	0	0	0	-0.0001	-0.0001
0.03339	-0.0002	-0.0003	0.0001	0	0.0001	0	0	0	0	0	0	0	0	0	0	0	0.0001	0	-0.0001	-0.0001
0.06678	-0.0002	-0.0001	0	0.0001	-0.0001	0	0	0	0	0	0	0	0	0	0	0	0	0	0	0.0001
0.10017	0.0005	0.0001	0.0001	0.0001	0.0001	-0.0001	0	0	0	0	0	0	0	0	0	0.0001	0	-0.0001	0	-0.0003
0.13356	0.0002	-0.0002	-0.0002	-0.0001	0.0001	-0.0002	0	0	0	0	0	0	0	0	0	-0.0001	-0.0001	-0.0002	-0.0002	0.0003
0.16695	-0.0001	-0.0003	0.0002	-0.0001	0.0001	-0.0001	-0.0001	0	0	0	0	0	0	0	0	-0.0001	0	-0.0001	0	-0.0001
0.20033	0.0001	-0.0004	0.0001	0	0.0001	0	0	-0.0001	0	0	0	0	0	0	-0.0001	-0.0001	-0.0001	-0.0004	0	0.0003
0.23372	0	-0.0002	-0.0001	0.0004	0.0001	0	-0.0002	-0.0002	-0.0001	-0.0001	0	-0.0001	-0.0001	-0.0001	0	0	-0.0002	-0.0002	0.0002	0.0005
0.26711	0.0001	-0.0004	0.0002	0.0002	0.0001	-0.0002	-0.0003	0	0	0	0	0	0	-0.0001	0	-0.0002	-0.0001	-0.0003	0.0001	-0.0005
0.3005	0.0002	-0.0001	0	0.0002	-0.0002	-0.0001	-0.0003	0	-0.0001	0	-0.0001	-0.0001	-0.0001	0.0002	0.0002	0	-0.0002	-0.0004	0.0001	-0.0001
0.33389	-0.0002	0.0002	-0.0002	-0.0001	0.0001	-0.0003	-0.0003	-0.0002	-0.0002	0	-0.0002	-0.0001	0.0001	0.0002	0	-0.0005	-0.0003	-0.0001	0.0004	0.0001
0.36728	-0.0003	0	-0.0001	-0.0006	0.0002	0.0001	0	-0.0004	-0.0001	0.0001	-0.0001	0	0	0.0002	-0.0001	-0.0001	0	-0.0002	0.0004	-0.0002
0.40067	0.0006	0.0006	0	-0.0001	0	-0.0002	0.0001	-0.0001	-0.0001	0.0001	0.0001	0	0.0001	0.0002	0	0	-0.0001	0.0002	0.0003	-0.0002
0.43406	0.0001	0.0003	0	-0.0001	-0.0005	0	-0.0003	-0.0003	-0.0003	0	0.0001	0.0003	-0.0001	0	0.0001	-0.0002	0.0002	-0.0002	-0.0001	0.0003
0.46745	0.0003	0	-0.0003	0.0001	-0.0002	0.0002	0.0002	-0.0003	-0.0001	0.0001	0.0003	0.0001	0.0001	-0.0002	-0.0001	-0.0002	-0.0002	0.0004	0	0
0.50084	0.0007	0.0004	-0.0005	-0.0001	-0.0003	0	0.0003	-0.0001	-0.0001	-0.0001	0.0003	0.0006	0.0003	0	0	0.0004	0.0006	0.0003	0.0002	0.0005
0.53422	-0.0002	-0.0001	0.0002	0.0001	-0.0001	-0.0001	0.0002	0.0001	-0.0001	0.0001	-0.0001	0.0005	-0.0001	0.0001	0.0002	0.0002	0.0005	-0.0001	0	0.0001
0.56761	-0.0002	0.0002	0.0007	0.0001	-0.0003	0.0007	0.0004	0.0003	0.0002	0.0001	0	0.0003	0.0004	-0.0002	0	0.0001	0.0003	0.0005	0.0002	0.0008
0.601	0.0004	0.0005	0.0006	0	-0.0006	0.0003	0.0004	0.0002	-0.0001	0	0	-0.0001	0	0.0002	0.0001	0.0001	0.0004	0.0004	0.0001	0.0004
0.63439	0.0002	-0.0004	-0.0001	0.0002	0	-0.0001	0.0002	0.0004	0.0002	0	0	-0.0003	0	0.0001	0	0	0.0002	0	-0.0004	0.0007
0.66778	0.0002	0.0002	0.0003	0.0001	-0.0004	0.0004	0.0001	-0.0003	0.0006	0	0	0.0003	0	-0.0003	0.0003	0.0006	0.0003	-0.0003	-0.0005	0.0004
0.70117	0.0004	0.0001	0.0002	-0.0002	0.0002	-0.0002	-0.0004	-0.0002	0.0003	-0.0003	0.0001	-0.0002	0.0001	-0.0002	0.0004	0.0006	-0.0002	-0.0001	-0.0003	-0.0001
0.73456	0.0005	-0.0001	-0.0002	0.0003	-0.0004	-0.0003	0.0003	0.0005	0.0002	0	-0.0004	0	-0.0004	-0.0004	0.0002	0.0005	-0.0002	-0.0002	-0.0003	0.0004
0.76795	0.0006	-0.0004	-0.0001	0.0003	-0.0001	-0.0005	0.0005	0.0005	0.0003	-0.0001	-0.0001	-0.0002	-0.0001	-0.0003	0.0009	-0.0002	-0.001	-0.0005	-0.0007	-0.0001
0.80134	0.0004	0	-0.0004	0	-0.0001	-0.0011	-0.0001	0.0002	0.0005	-0.0001	-0.0001	-0.0002	0.0004	-0.0001	0.0002	-0.0007	-0.0008	-0.0002	-0.0004	-0.0005
0.83473	0.0001	0.0004	-0.0001	0	-0.0002	-0.0005	-0.0002	0	-0.0004	0	-0.0004	-0.0006	0.0003	0.0001	-0.0013	-0.0005	-0.0009	0.0001	-0.0007	-0.0003
0.86811	0.0005	-0.0004	-0.0004	-0.0001	-0.0001	-0.0004	-0.0005	-0.0001	-0.0005	0.0002	-0.0003	0.0002	0	0.0004	-0.0007	-0.0007	-0.0001	0.0004	-0.0003	-0.0006
0.9015	0.0005	0.0003	-0.0005	-0.0003	-0.0003	-0.0002	-0.0005	-0.0004	0.0001	0	0.0002	0.0001	0.0005	0.0005	-0.0007	-0.0007	-0.0006	0.0001	-0.0002	-0.0003
0.93489	0.0012	0.0001	-0.001	0	0.0001	-0.0002	-0.0006	-0.0003	0.0002	-0.0002	-0.0002	0.0004	0.0003	-0.0003	-0.0007	-0.0001	-0.0005	0.0004	-0.0004	0.0003
0.96828	0.0005	-0.0002	-0.0007	-0.0002	-0.0001	0	-0.001	-0.0005	-0.0003	0.0007	-0.0001	-0.0002	0.0004	0.0001	-0.0006	-0.0004	-0.0007	0.0002	-0.0003	0.0001
1.00167	0.0005	0	-0.0006	0.0002	-0.0003	-0.0003	-0.0008	-0.0001	0.0005	0	0.0002	0.0007	0.0007	0.0003	-0.0005	-0.0004	-0.0003	0.0006	-0.0005	0.0002
1.03506	0.0005	0	-0.0003	0.0001	-0.0003	0.0004	-0.0002	-0.0005	-0.0003	0.0006	-0.0006	0.0006	0.0004	0.0008	-0.0004	0.0001	0.0001	0.0001	-0.0001	0.0002
1.06845	0.0007	0.0003	-0.0009	0.0008	0	-0.0001	-0.0001	-0.0005	0.0003	0.0004	0.0001	-0.0002	0.0003	0.0005	-0.0006	0	0	0.0002	0.0004	0.0004
1.10184	0.0005	0	-0.0008	-0.0001	0	-0.0005	0.0002	-0.0003	-0.0005	0.0002	-0.0005	0.0002	0.0006	0.0009	-0.0001	0.0006	0.0001	0.0006	0.0006	0.0002
1.13523	0.0005	-0.0001	0.0001	0.0002	-0.0004	0.0003	-0.0006	0	-0.0005	0.0001	0.0004	0.0002	0.0001	0	0	0.0008	0.0005	0.0005	-0.0001	0.0001
1.16861	0.0004	0.0003	0.0002	0.0002	0	-0.0001	0.0002	0.0001	-0.0005	-0.0003	0.0005	0.0001	-0.0004	0	-0.0007	0.0001	-0.0001	0.0004	0.0003	-0.0002
1.202	0.0005	-0.0002	-0.0002	-0.0003	-0.001	-0.0002	0.0001	0.0003	-0.0005	-0.0001	-0.0004	0.0001	0	0	0	0.0006	0.0005	0.0005	-0.0003	0.0002
1.23539	-0.0002	0.0001	-0.0002	0.0002	0.0002	-0.0004	0.0004	0	0.0001	-0.0001	-0.0005	0.0001	0.0004	0.0001	0.0002	0.0004	0.0003	0.0002	-0.0003	0.0001
1.26878	0	-0.0002	-0.0002	-0.0001	0.0001	0.0001	0.0007	0.0001	-0.0003	-0.0009	-0.0005	0	-0.0004	0.0001	0	0	0.0003	0.0004	-0.0002	0
1.30217	0.0001	-0.0002	-0.0001	0.0006	0.0001	0.0001	0.0002	0.0003	0.0003	-0.0004	-0.0003	0.0004	-0.0004	0	0	0.0005	-0.0001	0.0003	-0.0005	-0.0001
1.33556	0.0003	0	0.0002	0.0003	0	0.0003	0.0004	0.0005	0.0003	0.0002	-0.0002	0.0002	0	0.0001	0.0003	-0.0002	0	0.0001	-0.0003	0.0002
1.36895	-0.0002	-0.0003	0.0001	0.0004	-0.0002	0.0005	0.0004	0.0005	-0.0002	0.0004	-0.0006	-0.0004	-0.0001	0	0.0003	0.0005	-0.0001	0.0001	-0.0001	0
1.40234	-0.0001	-0.0009	0	0.0004	0	-0.0001	0.0007	0.0003	-0.0001	0.0002	0.0002	-0.0002	0	0.0004	-0.0001	-0.0003	0	0	-0.0005	-0.0001
1.43573	0.0001	-0.0001	0.0002	0	0.0001	-0.0004	0.0004	0	-0.0003	0.0003	0.0003	-0.0003	0.0004	0.0002	0.0001	-0.0002	0.0001	-0.0001	-0.0008	-0.0003
1.46912	0.0002	-0.0003	-0.0005	-0.0003	-0.0003	-0.0002	0.0002	-0.0001	0.0001	0.0011	0	0	-0.0003	-0.0001	-0.0004	-0.0003	-0.0001	-0.0003	-0.0005	-0.0006
1.5025	0.0006	-0.0003	-0.0001	0	0	-0.0003	-0.0001	0	0.0003	0.0008	0.0005	0.0001	-0.0003	0	-0.0003	-0.001	-0.0001	-0.0003	-0.0004	-0.0005
1.53589	0.0006	0.0001	-0.0002	0.0003	-0.0004	-0.0003	-0.0006	-0.0004	-0.0001	0.0003	0.0006	0.0001	0.0003	0	0.0003	-0.0009	-0.0008	-0.0001	-0.0002	-0.0001
1.56928	0.0004	-0.0004	-0.0003	-0.0008	-0.0004	-0.0003	-0.0013	-0.0001	-0.0003	0.0006	0.0005	0.0007	-0.0001	0.0002	-0.0009	-0.0013	-0.0001	-0.0006	-0.0006	-0.0002
1.60267	0.0003	-0.0001	-0.0006	-0.0004	0.0001	0.0001	-0.0003	-0.0007	-0.0004	0.0005	0.0003	0.0009	0.0001	0.0002	-0.0007	-0.0012	0.0001	0.0001	-0.0009	-0.0005
1.63606	0.0003	-0.0003	-0.0011	-0.0002	-0.0003	0.0001	-0.0004	-0.0003	0.0002	0.0006	0	0.0005	0	-0.0002	-0.0007	-0.0006	-0.001	0.0001	-0.0003	0.0001
1.66945	0	-0.0001	-0.0012	-0.0004	-0.0006	0.0001	-0.0007	-0.0006	-0.0004	0.0005	-0.0002	0.0003	0.0003	-0.0002	0.0001	-0.0008	-0.0004	0.0001	-0.0006	0.0005
1.70284	-0.0001	0.0002	-0.001	0	-0.0002	0.0005	-0.0007	-0.0009	-0.0002	0.0001	0	0.0007	-0.0002	-0.0004	-0.0004	-0.001	0.0001	0.0001	-0.0003	0.0003
1.73623	0.0003	0	-0.0008	-0.0003	-0.0005	0.0004	-0.001	-0.0003	-0.0006	-0.0003	0.0003	0.0003	0	-0.0004	-0.0008	-0.0002	0.0001	0	0.0003	-0.0002
1.76962	0	0	-0.0007	-0.0003	-0.0004	0.0001	-0.0012	-0.0003	-0.0001	-0.0003	0.0003	0.0008	-0.0002	0.0002	-0.0004	0.0001	-0.0004	0.0001	-0.0001	0.0006
1.80301	0.0003	-0.0001	0.0001	0.0003	-0.0006	0.0004	-0.0008	0.0002	-0.0002	0.0002	-0.0004	0.0004	-0.0006	-0.0005	-0.0004	0.0003	-0.0001	0.0001	0.0003	0.0008
1.83639	0.0002	-0.0002	-0.0003	0	-0.0005	0.0001	-0.0003	0	-0.0004	0	-0.0004	-0.0002	-0.0002	0	-0.0001	0.0002	0.0005	0.0006	-0.0005	0
1.86978	-0.0001	-0.0001	0	0	-0.0002	0.0002	-0.0001	0.0008	-0.0004	0	-0.0002	-0.0003	-0.0001	0.0002	0.0001	0.0006	0.0003	0.0006	0.0001	0.0001
1.90317	-0.0004	0.0002	-0.0008	0	0	-0.0002	-0.0001	0	-0.0002	-0.0001	-0.0008	0.0002	-0.0007	-0.0002	0	0.0001	0.0004	0	0	0.0005
1.93656	-0.0004	0.0004	0	0.0003	-0.0003	0.0001	0	0.0008	-0.0005	-0.0007	-0.0008	-0.0002	-0.0003	0.0001	0.0005	0.0003	0.0001	-0.0001	0	0.0006
1.96995	-0.0004	-0.0002	0.0002	0.0003	0.0001	0.0002	-0.0006	0.0006	-0.0005	0.0001	-0.0004	-0.0002	-0.0006	-0.0001	0.0004	0.0002	0.0001	0.0002	0.0004	0.0005
2.00334	-0.0005	-0.0003	-0.0002	0.0001	0	0.0005	-0.0005	0.0011	-0.0001	-0.0002	-0.0006	0.0004	-0.0009	-0.0004	0.0003	0.0001	0.0005	0	-0.0002	0.0002
2.03673	0.0001	-0.0004	-0.0003	-0.0001	0.0003	0.0005	0.0001	0.0013	-0.0001	-0.0002	-0.0005	-0.0002	-0.0003	0.0003	0	0.0006	-0.0002	-0.0001	-0.0003	0.0008
2.07012	-0.0003	0.0001	0	-0.0002	0.0005	0.0002	0	0.0006	-0.0008	0	0.0001	-0.0002	-0.001	-0.0001	0.0003	0.0008	-0.0001	0.0001	-0.0002	0.0001
2.10351	-0.0005	-0.0002	-0.0002	0.0002	0.0007	-0.0003	-0.0003	0.0001	0.0004	-0.0001	-0.0003	0.0002	-0.0006	0.0003	0.0001	-0.0006	-0.0001	0.0002	-0.0004	0.0001
2.1369	0	0.0001	-0.0007	0.0007	0.0003	0.0004	-0.0006	-0.0002	0.0001	0.0006	-0.0001	0.0001	-0.0008	-0.0002	0.0002	-0.0006	-0.0003	-0.0003	-0.0002	0
2.17028	-0.0004	0	-0.0002	0.0007	0.0005	-0.0002	0.0002	0	-0.0006	0.0002	0.0001	0.0004	-0.0002	0.0001	-0.0006	-0.0002	-0.0001	-0.0004	-0.0005	-0.0002
2.20367	0.0001	-0.0007	-0.0006	0.0003	0.0004	-0.0005	-0.001	-0.0001	0.0001	0.0002	0.0005	0.0002	-0.0001	-0.0003	0	0	-0.0007	0.0002	-0.0003	0.0001
2.23706	0	-0.0003	-0.0007	-0.0001	0.0002	-0.0002	-0.0004	0	0	-0.0001	0.0002	0.0003	0.0001	0.0001	0.0002	-0.0004	-0.0001	-0.0002	-0.0002	-0.0002
2.27045	-0.0001	-0.0007	-0.0005	-0.0002	-0.0002	0	-0.0002	0.0003	-0.0003	0.0004	0.0005	0	0.0003	-0.0001	0	-0.0005	-0.0003	-0.0003	-0.0006	-0.0003
2.30384	0.0001	-0.0004	-0.0008	-0.0002	0.0001	-0.0001	0.0002	-0.0004	-0.0001	-0.0001	0.0004	0	-0.0003	0.0004	-0.0004	-0.0007	-0.0008	-0.0003	-0.0011	-0.0007
2.33723	-0.0001	-0.0001	-0.0008	-0.0004	0.0001	0.0001	-0.0003	-0.0003	-0.0001	0.0002	0.0006	0.0007	-0.0004	0.0002	0	-0.0008	-0.0005	0.0007	-0.0006	-0.0004
2.37062	0.0001	-0.0003	-0.001	-0.0008	-0.0005	0	-0.0002	0.0001	-0.0003	0.0002	0.0006	0.0009	-0.0007	0.0007	-0.0002	-0.0011	-0.0008	-0.0003	-0.0005	0.0001
2.40401	-0.0003	-0.0001	-0.0009	-0.0003	-0.0003	0.0001	-0.0006	-0.0003	-0.0001	0	0.0005	0.0008	-0.0001	0.0004	0.0002	-0.0011	-0.0008	-0.0003	-0.0006	0.0002
2.4374	0.0004	-0.0004	-0.0003	-0.0005	-0.0003	0.0004	-0.0006	0.0002	-0.0001	0.0004	0.0007	0.0008	0	0.0006	-0.0007	-0.0008	-0.0006	0	-0.001	0.0001
2.47079	0.0004	0	-0.0006	-0.0005	-0.0002	0	-0.0002	0.0003	0.0001	0.0002	0	0.0007	-0.0004	0.0004	-0.0004	-0.0004	-0.0004	0.0004	-0.0001	0.0011
2.50417	0.0004	-0.0005	-0.0001	-0.0001	-0.0003	-0.0003	-0.0003	0.0003	0.0004	-0.0003	-0.0002	0	-0.0005	0.0003	-0.0005	-0.0005	-0.0003	-0.0002	0	0.0001
2.53756	0.0003	-0.0003	-0.0001	-0.0004	-0.0008	0.0001	-0.0002	0.0001	0.0004	-0.0005	0.0001	-0.0004	-0.0005	0.0001	-0.0003	-0.0004	0.0001	0.0002	0	0.0007
2.57095	0.0008	0.0001	-0.0006	-0.0003	-0.0011	0.0003	-0.0006	0.0003	-0.0003	0	-0.0001	0.0003	-0.0005	-0.0005	-0.0001	-0.0001	0.0005	0.0002	-0.0005	0.0009
2.60434	0.0004	0.0002	0.0001	-0.0004	-0.0007	0.0004	0.0003	-0.0001	0.0001	-0.0003	-0.0009	-0.0005	-0.0003	0.0001	0.0001	-0.0002	-0.0003	0.0001	-0.0002	0.0006
2.63773	0	0.0002	-0.0004	-0.0001	-0.0004	0.0006	0	0.0003	0.0002	-0.0001	-0.0004	-0.0003	-0.0005	-0.0005	-0.0004	-0.0004	0	0.0007	-0.0003	0.0006
2.67112	0.0001	0.0001	0	0	-0.0007	-0.0001	-0.0002	0.0002	-0.0001	0.0004	-0.0009	-0.0003	-0.0006	-0.0002	-0.0002	0.0001	-0.0003	0.0008	0	0.0007
2.70451	-0.0002	-0.0004	0.0005	0	-0.0009	-0.0001	0	0.0001	-0.0007	-0.0002	-0.0005	-0.0002	-0.0006	-0.0005	-0.0003	-0.0003	0.0005	0.0007	-0.0003	0.0008
2.7379	-0.0002	-0.0002	-0.0002	-0.0002	-0.0004	0	-0.0004	0.0004	-0.0005	-0.0001	-0.0006	-0.0002	-0.0008	-0.0007	-0.0005	-0.0001	0.0003	0.0002	-0.0001	0.0005
2.77129	-0.0006	-0.0004	-0.0003	0.0002	0.0001	0.0001	-0.001	0.0001	-0.0008	-0.0002	-0.0002	-0.0006	-0.0004	-0.0007	0	0.0002	0.0002	0.0001	-0.001	0.0007
2.80467	-0.0002	0	0	0.0001	-0.0004	-0.0001	-0.0002	-0.0002	0.0002	-0.0001	-0.0007	0	-0.0009	0	0.0001	0	0.0002	0.0001	-0.0006	-0.0001
2.83806	-0.0003	0	0	0.0003	0.0001	-0.0001	0	-0.0003	-0.0002	0	-0.0002	0.0002	-0.0008	-0.0001	-0.0002	0	0.0004	0.0002	-0.0005	0
2.87145	0.0001	-0.0001	0.0003	0	0.0001	0	-0.0001	0.0005	-0.0003	0.0004	-0.0004	0.0001	-0.0005	-0.0001	-0.0004	-0.0003	-0.0001	0.0006	-0.0005	0.0001
2.90484	-0.0002	-0.0001	0.0003	0.0001	-0.0004	-0.0004	-0.0001	0.0005	-0.0002	0.0001	0.0001	0.0002	-0.0002	0.0003	0.0002	0	-0.0001	0	-0.0002	0.0004
2.93823	-0.0001	-0.0006	0.0003	0.0004	-0.0001	-0.0002	-0.0004	0.0006	-0.0009	-0.0004	0.0007	0.0004	-0.0003	0.0002	0.0003	-0.0002	-0.0004	-0.0004	-0.0007	-0.0001
2.97162	-0.0005	-0.0006	-0.0009	0	-0.0002	0.0003	-0.0005	0.0007	0.0003	0.0005	0.0001	0.001	0.0004	-0.0001	-0.0002	-0.0001	-0.0008	-0.0004	-0.0009	0
3.00501	0.0003	-0.0005	-0.0001	-0.0003	-0.0005	0.0007	-0.0005	-0.0002	0	0.0008	0.0007	0.0011	0.0003	0.0004	0.0004	-0.0002	-0.0007	0.0002	-0.0011	0.0001
3.0384	0.0006	-0.0005	-0.001	-0.0001	-0.0004	0.0006	-0.0006	0.0002	-0.0003	0.0005	0.0001	0.0005	0.0001	0.0004	0.0004	-0.0008	-0.0009	0.0004	-0.0009	0.0006
3.07179	0.0003	-0.0004	-0.0004	-0.0006	-0.0005	0.0005	-0.0001	0.0001	0	0	0.0004	0.0007	0.0002	0.0003	0.0002	-0.0003	-0.0005	-0.0005	-0.0008	-0.0003
3.10518	0.0003	0	-0.0007	-0.0002	-0.0001	0.0004	-0.0003	0	-0.0003	-0.0004	0.0002	0.0011	0	0.0001	0.0001	-0.0005	-0.0007	0.0003	-0.0005	0
3.13856	-0.0003	-0.0004	-0.0001	-0.0001	0.0006	0.0002	-0.0004	-0.0001	-0.0002	-0.0001	0	0.0008	0.0002	0.0002	-0.0001	-0.0003	-0.0004	-0.0002	-0.0003	-0.0003
3.17195	0.0001	-0.0003	-0.0003	-0.0004	-0.0001	0.0002	-0.0004	-0.0005	-0.0003	0.0002	0.0005	0.0004	0.0003	0.0003	-0.0003	-0.0005	-0.0007	0.0002	0.0001	0.0004
3.20534	0.0005	0	0.0001	-0.0011	-0.0001	0	-0.0004	0.0001	0.0001	-0.0002	-0.0001	0.0006	0.0001	0.0004	-0.0004	-0.0002	-0.0006	0	-0.0005	0.0006
3.23873	0.0004	0.0003	-0.0001	-0.0006	0.0001	0	-0.0001	0.0001	0	0.0002	-0.0001	0.0003	0.0003	0.0004	0	-0.0007	-0.0002	0	-0.0004	0.0001
3.27212	0.0005	-0.0001	0	-0.0007	0.0001	-0.0001	-0.0009	-0.0001	-0.0001	0.0001	-0.0004	-0.0001	-0.0003	0.0003	-0.0005	-0.001	-0.0006	0.0001	0	0.0008
3.30551	0.0001	-0.0002	-0.0003	-0.0004	-0.0001	-0.0001	-0.0006	-0.0003	0	-0.0001	0.0003	0.0002	0.0001	-0.0001	-0.0004	-0.0006	-0.0004	-0.0001	-0.0003	0.0004
3.3389	0.0003	0.0004	0.0003	-0.0002	-0.0004	0.0003	-0.0006	-0.0003	-0.0003	-0.0002	0.0001	0.0002	-0.0005	-0.0002	-0.0005	0	-0.0006	0.0003	-0.0001	0.0001
3.37229	0.0003	0.0004	0.0001	-0.0008	0	0	-0.0006	-0.0004	-0.0005	0.0002	0.0002	-0.0004	-0.0008	0.0001	-0.0004	-0.0007	-0.0004	0.0002	-0.0003	0.0002
3.40568	-0.0001	0.0002	0	-0.0003	0	-0.0001	0.0003	0.0002	-0.0003	-0.0007	-0.0002	-0.0003	-0.0005	-0.0003	-0.0004	-0.0005	0.0003	-0.0005	0	0.0003
3.43907	0.0002	-0.0001	0	0.0001	-0.0007	0.0001	0.0001	-0.0001	-0.0007	0	-0.0005	0.0001	-0.0001	0.0001	0.0001	0.0001	0.0002	-0.0002	0	0
3.47245	-0.0001	0	0	-0.0002	-0.0003	-0.0002	0.0001	0	-0.0004	-0.0001	-0.0005	-0.0004	-0.0005	0	-0.0004	-0.0002	-0.0004	0.0003	-0.0003	-0.0001
3.50584	0.0002	0.0003	0.0005	0	-0.0001	-0.0003	-0.0004	-0.0005	-0.0003	0.0001	0	0	-0.0004	0	0.0002	-0.0004	-0.0005	0	0.0003	0.0008
3.53923	-0.0004	0.0002	-0.0002	0	-0.0001	-0.0007	-0.0001	0	0.0002	0.0004	0	-0.0003	-0.0005	0	-0.0003	-0.0007	-0.0002	0.0001	0.0002	0.0002
3.57262	0.0003	0	-0.0001	0.0001	0.0002	-0.0003	-0.0001	0.0001	-0.0004	-0.0003	0	0.0001	-0.0001	-0.0001	-0.0003	-0.0002	-0.0004	0	0.0002	-0.0002
3.60601	0	-0.0003	0	0.0001	0.0001	0.0002	-0.0003	0.0004	0.0003	0.0004	0.0008	0.0007	0	-0.0001	-0.0009	-0.0003	0	-0.0004	0.0003	-0.0001
3.6394	0.0001	-0.0006	0.0004	0.0004	0	-0.0001	0.0001	0.0003	0.0001	-0.0004	0.0005	0.0004	-0.0001	-0.0003	-0.0007	-0.0006	0.0002	-0.0002	0.0005	0.0001
3.67279	0.0002	-0.0005	0	0.0002	-0.0001	-0.0003	-0.0002	-0.0005	0.0002	-0.0004	0.0004	0.0005	-0.0004	-0.0003	-0.0006	-0.0003	-0.0005	-0.0005	0.0001	0.0002
3.70618	-0.0001	-0.0005	0	0.0001	0.0001	0	-0.0009	-0.0002	0	0.0001	0.0004	0.0008	0.0001	0.0002	-0.0004	0.0001	0.0001	-0.0004	-0.0002	-0.0001
3.73957	0.0003	-0.0005	-0.0003	-0.0001	-0.0001	-0.0003	-0.0006	0	-0.0007	-0.0003	-0.0001	0.0005	0	-0.0006	-0.0005	-0.0002	0.0002	-0.0008	-0.0004	0.0005
3.77296	0.0003	-0.0002	-0.0005	0.0004	0.0003	0.0001	-0.0006	-0.0005	-0.0002	-0.0003	0.0001	0.0006	0.0001	-0.0001	-0.0008	0.0002	0.0003	-0.0002	0.0001	0.0006
3.80634	-0.0001	-0.0002	-0.0008	-0.0001	0.0001	0.0002	-0.0007	-0.0002	0	-0.0004	0.0005	0.0004	-0.0003	0	-0.0005	-0.0002	0.0001	0.0006	-0.0005	0
3.83973	0.0001	0.0002	-0.0004	0	-0.0001	-0.0009	-0.0004	-0.001	-0.0006	0	-0.0002	0.0005	-0.0004	-0.0001	-0.0006	-0.0003	0.0002	0.0002	-0.0004	0
3.87312	-0.0003	0	0.0001	0.0002	0.0002	-0.0005	-0.0002	-0.0002	-0.0006	-0.0006	0	0.0003	-0.0003	-0.0002	-0.0001	0	0.0001	0.0002	0.0007	0.0002
3.90651	0.0002	0.0002	-0.0006	0.0002	-0.0001	-0.0002	-0.0002	-0.0003	-0.0002	0	-0.0002	0.0007	-0.0002	0	-0.0001	0	-0.0006	0.0006	0	0.0001
3.9399	-0.0003	-0.0003	-0.0003	-0.0001	-0.0002	0	-0.0004	-0.0002	-0.0003	-0.0001	-0.0003	0.0009	-0.0006	-0.0003	-0.0007	-0.0006	0.0004	-0.0002	0	0.0004
3.97329	0.0002	0.0002	-0.0006	-0.0002	0.0001	0.0001	-0.0003	0	-0.0004	0.0003	-0.0005	0.0007	-0.0002	0.0001	-0.0006	-0.0002	0	0.0004	-0.0004	0.0003
4.00668	0.0004	0	-0.0002	-0.0001	-0.0005	0.0001	0.0001	-0.0003	-0.0004	0	-0.0001	0.0005	-0.0002	0	-0.0004	-0.0003	0.0001	0.0002	-0.0005	0
4.04007	0.0007	0.0002	-0.0008	-0.0006	-0.0005	0.0002	0.0004	0.0001	-0.0003	0.0002	-0.0001	0.0004	-0.0005	0.0002	-0.0003	-0.0002	0.0004	0.0002	0.0002	0
4.07346	0.0004	0.0006	-0.0006	-0.0003	-0.0002	0.0004	-0.0001	0.0002	0	-0.0002	-0.0008	0.0009	-0.0007	0.0005	-0.0004	-0.0006	0.0001	0.0001	-0.0007	0.0001
4.10685	0.0001	-0.0001	-0.0012	-0.0003	-0.0001	0.0001	0.0004	0.0003	0	0.0001	-0.0002	0.0011	0.0001	0.0005	-0.0005	-0.0005	0.0002	-0.0002	-0.0005	0.0003
4.14023	0.0002	0.0005	-0.0009	-0.0003	0.0001	0	0.0004	0.0004	0.0001	0.0002	-0.0002	0.0006	-0.0002	0.0004	-0.0003	-0.0007	-0.0002	0.0001	0.0001	-0.0002
4.17362	0.0002	0.0004	-0.0003	-0.0002	-0.0009	0.0003	-0.0002	-0.0002	0.0008	0.0002	0.0002	0.0007	-0.0002	0.0004	0	-0.001	0.0001	0.0001	-0.0009	0
4.20701	0.0001	0.0001	-0.0004	0.0003	-0.0005	-0.0001	-0.0002	0.0002	0.0002	0.0002	0.0001	0.0008	0	0.0005	-0.0004	-0.0002	0.0004	0	-0.0002	0.0002
4.2404	0.0013	0.0001	-0.0001	-0.0001	-0.0005	0.0003	-0.0002	0	0.0004	0	0.0002	0.0012	-0.0003	0.0002	-0.0004	-0.0004	0.0005	0.0003	-0.0008	0.0003
4.27379	0.0006	0.0002	-0.0004	0.0004	-0.0005	-0.0002	-0.0004	-0.0001	0	0.0004	-0.0003	0.0008	0	-0.0004	-0.0004	-0.001	0.0005	0.0004	-0.0015	0
4.30718	0.0004	0.0003	-0.0001	0.001	-0.001	0	-0.0005	0.0004	-0.0002	0.0002	0.0005	0.0002	0.0002	-0.0006	-0.0004	-0.0012	0.0002	0.0003	-0.0014	0.0003
4.34057	-0.0002	0.0003	0	0.0002	0	-0.0001	-0.0006	-0.0002	-0.0002	0.0002	0.0011	0.0004	0.0005	-0.0008	-0.0007	-0.0007	0.0004	0.0003	-0.0011	0.0001
4.37396	0.0005	-0.0006	0	0.0002	-0.0004	-0.0007	-0.0003	0.0002	-0.0005	0.0002	0.0002	0.0002	0.0002	-0.0006	-0.0008	0.0001	0.0002	-0.0008	-0.0005	0.0003
4.40735	-0.0002	-0.0004	0	0.0004	-0.0003	-0.0005	-0.0007	-0.0002	-0.0003	0	0.0003	0.0003	0.0004	-0.0004	-0.0008	-0.0003	-0.0003	0.0003	-0.0007	0.0009
4.44074	0.0002	-0.0008	-0.0003	0.0002	0	-0.0006	-0.0006	-0.0004	-0.0001	0.0002	0	0.0004	-0.0004	-0.0009	-0.0005	-0.001	0.0003	-0.0001	-0.0001	0.0008
4.47412	-0.0003	-0.0006	-0.0004	0.0005	0.0001	0	-0.0004	0	-0.0005	0.0001	-0.0002	0.0005	0.0004	-0.0006	-0.0003	-0.0004	0	-0.0001	-0.0003	0.0005
4.50751	0	-0.0005	-0.0006	0.0006	0.0004	-0.0004	-0.0009	-0.0003	-0.0004	0.0006	-0.0004	0.0007	0	-0.0003	-0.0001	-0.001	-0.0008	0	0.0002	0.0012
4.5409	0	-0.0011	-0.0004	0.0006	-0.0001	0.0003	-0.0004	-0.0004	-0.0005	-0.0006	-0.0003	0.0006	-0.0001	-0.0004	-0.001	-0.001	-0.0005	0.0001	-0.0001	0.0008
4.57429	-0.0002	-0.001	-0.0006	0.0004	-0.0005	0.0002	-0.0001	0.0001	0.0002	-0.0003	-0.0004	0.001	-0.0002	-0.0004	0	-0.001	-0.0007	-0.0006	-0.0003	0.0005
4.60768	0.0003	-0.0012	-0.0005	0	0.0003	0.0003	-0.0011	-0.0001	-0.0003	-0.0002	-0.0005	0.0007	-0.0004	-0.0002	-0.0007	-0.0008	-0.0003	-0.0005	0.0003	0.0008
4.64107	0.0001	-0.0012	-0.0011	0.0003	0.0007	0.0009	-0.0004	0.0001	-0.0006	-0.0004	-0.0001	0.0003	0.0002	-0.0002	-0.0007	-0.0005	-0.0003	-0.0007	0.0002	0.0002
4.67446	-0.0003	-0.0008	-0.0009	-0.0003	-0.0002	0.0003	-0.0006	0.0001	-0.0006	-0.0002	-0.0003	0.0005	0.0001	0	-0.0007	-0.0008	-0.0002	0.0001	-0.0005	0.001
4.70785	-0.0002	-0.0008	-0.0003	0.0001	0.0005	0.0005	0	0.0002	-0.0005	-0.0007	-0.0003	0.0005	0	-0.0003	-0.0009	-0.0004	-0.0002	0.0002	0.0008	0.0007
4.74124	-0.0001	-0.001	-0.001	0	0.0001	0.0007	-0.0001	0.0001	-0.0004	-0.0008	-0.0002	0.0006	-0.0001	0.0005	-0.0007	-0.0002	0.0002	0.0003	-0.0002	0.0003
4.77462	0.0007	-0.0004	-0.0007	-0.0001	0.0001	0.0007	0.0002	0.0003	-0.0006	-0.0007	-0.0002	0.0012	0	-0.0001	0	0.0001	0.0003	0.0005	0.0001	0.0007
4.80801	0.0003	-0.0008	-0.0009	-0.0003	-0.0001	0.0006	0.0004	0.0007	0.0001	0	-0.0002	0.0002	0.0004	0.0007	-0.0004	-0.0008	-0.0001	0.0002	0.0001	0.0007
4.8414	0	-0.0004	-0.0009	-0.0003	-0.0001	0.0009	0.0002	0.0005	-0.0002	-0.0004	0.0002	0.0005	-0.0001	0	-0.0001	-0.0006	0.0005	0.0003	0.0006	0.0009
4.87479	-0.0002	-0.0002	-0.0008	-0.0002	-0.0001	0.0003	0.0006	0.0007	0.0001	0.0003	-0.0004	0.0004	-0.0007	0.0004	-0.0005	0.0002	0.0007	0.0007	0.0003	0.0012
4.90818	0	-0.0003	-0.001	0	0	0.0003	0.0007	0.0013	-0.0003	-0.0002	0	0.0001	-0.0003	0.0001	-0.0004	-0.0002	-0.0007	0.0009	0.0002	0.001
4.94157	-0.0001	0.0002	-0.0009	-0.0006	-0.0004	0.0006	0.0004	0.0009	-0.0001	0	-0.0004	0.0005	0.0001	0	-0.0004	0.0001	-0.0001	0.001	0.0005	0.001
4.97496	0.0001	0.0002	-0.0003	-0.0001	-0.0002	0.0003	0.0003	0.0009	0	-0.0004	0.0001	0.0001	-0.0003	-0.0001	-0.0005	-0.0005	0.0001	0.0012	0.0005	0.0007
5.00835	-0.0002	0	-0.0005	0	-0.0003	0.0006	0.0005	0.0012	0.0001	0.0002	0	0.0001	-0.0004	-0.0003	-0.0008	0.0003	0.0006	0.0005	0.0005	0.0006
5.04174	0.0002	-0.0001	-0.0005	0	-0.0004	0.0005	0.0002	0.0008	0.0001	0.0005	0.0003	0.0002	0	-0.0001	-0.0005	-0.0001	0.0008	0.0009	0.0005	0.0008
5.07513	0.0004	0.0004	-0.0003	-0.0004	-0.0004	0.0008	-0.0002	0.0012	-0.0003	0.0003	0.0009	-0.0002	0	0.0002	-0.0004	-0.0003	0.0005	0.0016	0.0003	0.0004
5.10851	-0.0002	-0.0001	-0.0003	-0.0003	-0.0004	0.0001	-0.0005	0.0011	0	0.0006	0.0005	0.0005	-0.0004	-0.0004	-0.0005	-0.0002	0.0005	0.0009	0.0003	0.0001
5.1419	0.0001	-0.0006	-0.0001	-0.0005	-0.0005	0.0001	0.0002	0.0009	-0.0001	0.0007	0.0003	0.0002	0.0002	-0.0008	-0.0002	-0.0002	0.0004	0.0013	-0.0001	-0.0003
5.17529	-0.001	-0.0005	-0.0002	-0.0006	-0.0005	-0.0006	-0.0002	0.0008	0.0001	0.0008	-0.0002	0.0006	0	0.0001	-0.0008	0	0.0005	0.0009	0.0003	0.0004
5.20868	-0.0006	-0.0006	-0.0004	-0.0001	-0.0003	-0.0001	-0.0006	0.0011	0.0002	0.0002	0.0004	0.0002	-0.0002	-0.0005	-0.0008	0.0002	0.0004	0.0013	0	0.0007
5.24207	-0.0006	-0.001	-0.0007	-0.0005	-0.001	0	-0.0007	0.0006	-0.0001	0.0005	-0.0004	0.0004	0.0002	-0.0002	-0.0007	0.0002	0.0004	0.0008	-0.0001	0.0014
5.27546	-0.0006	-0.0009	-0.0001	-0.0005	-0.0008	-0.0004	-0.0012	0.0007	0	0.0008	0	0.0005	0	0	-0.0007	-0.0002	0.0006	0.0016	0.0005	0.0013
5.30885	-0.0007	-0.0009	0	-0.0001	-0.0008	-0.0002	-0.0011	0.0003	-0.0002	0.0004	0.0002	0.0003	-0.0009	-0.0004	-0.0008	-0.0001	0.0004	0.0008	0.0003	0.0005
5.34224	-0.0005	-0.0009	-0.0008	-0.0004	-0.0001	-0.0005	-0.0013	0	-0.0002	0.0002	-0.0001	-0.0002	0.0001	-0.0007	-0.0006	-0.0001	0.0001	0.0007	0.0004	0.0004
5.37563	0.0001	-0.0007	-0.0007	0	-0.0008	-0.0006	-0.0011	0.0003	-0.0004	-0.0003	-0.0003	-0.0004	0.0003	-0.0008	-0.0007	0.0001	0.0006	0.0011	0.0001	0.0002
5.40902	-0.0004	-0.0012	-0.0007	-0.0006	-0.0011	-0.0007	-0.0012	0.0006	-0.0001	-0.0005	-0.0002	0	0.0002	-0.0004	-0.0006	0.0005	0	0.0007	-0.0002	0.0009
5.4424	-0.0008	-0.0011	-0.001	-0.0008	-0.001	-0.0006	-0.0015	0.0003	-0.0004	-0.0004	0.0003	-0.0002	0	-0.0006	-0.0006	0.0003	0.001	0.0006	0.0004	0
5.47579	-0.0006	-0.0008	-0.001	-0.0008	-0.0009	-0.0005	-0.0011	0	-0.0003	0.0001	-0.0006	0	-0.0002	-0.0002	-0.0005	0.0007	0.0009	0.0006	0.0004	0
5.50918	-0.0002	-0.0008	-0.0009	-0.0005	-0.0008	-0.0011	-0.0013	0.0001	-0.0008	0	0	0	-0.0003	-0.0007	0	0.0007	0.0007	0.0011	0.0002	0.0001
5.54257	0.0001	-0.0006	-0.0012	-0.0006	-0.0015	-0.0011	-0.0007	0.0003	-0.0005	-0.0009	0	0.0004	0.0001	-0.0002	0.0001	0	0.0009	0.001	-0.0004	-0.0001
5.57596	-0.0003	-0.0001	-0.0017	-0.001	-0.001	-0.0006	-0.0014	0.0005	0.0002	-0.0009	-0.0004	0.0004	0.0003	0.0002	0.0003	0.0008	0.0012	0.0011	-0.0002	-0.0001
5.60935	-0.0001	-0.0003	-0.0011	-0.0008	-0.0014	-0.0004	-0.0018	-0.0004	0	-0.0005	0	0.0004	-0.0001	0.0007	0.001	0.0012	0.0012	0.0009	0	0.0001
5.64274	0.0002	-0.0005	-0.0009	-0.0013	-0.0008	-0.0004	-0.0013	-0.0007	-0.0005	-0.0002	0.0002	0.0007	0.0007	0.001	0.0006	0.0012	0.0007	0.0011	-0.0002	-0.0004
5.67613	0.0004	-0.0005	-0.0009	-0.001	-0.001	-0.0007	-0.0012	-0.0002	-0.0001	0.0002	0.0002	0.0014	0.0004	0.001	0.001	0.0016	0.0011	0.0009	-0.0003	0.0002
5.70952	0.0005	-0.0001	-0.0011	-0.0012	-0.0015	-0.0004	-0.0013	-0.0004	0	-0.0003	-0.0004	0.001	0.0001	0.0012	0.0018	0.0013	0.0012	0.0008	-0.0004	-0.0005
5.74291	0.0006	0	-0.0012	-0.001	-0.001	-0.0006	-0.0016	-0.0005	-0.0004	0.0003	-0.0007	0.0008	0.0005	0.0013	0.0015	0.0012	0.0015	0.001	0.0001	-0.0003
5.77629	0.0007	0.0004	-0.0006	-0.0015	-0.0014	-0.0015	-0.0013	-0.0006	-0.0006	0	0	0.0007	0.0005	0.0019	0.002	0.0012	0.0014	0.001	-0.0005	-0.0004
5.80968	0.0013	0.0007	-0.0001	-0.0013	-0.0014	-0.0013	-0.0014	-0.0007	-0.0004	0	0.0003	0.0011	0.0009	0.0019	0.002	0.0016	0.0016	0.001	-0.0006	-0.0006
5.84307	0.001	0.0005	-0.0001	-0.0012	-0.0022	-0.0002	-0.0016	-0.0009	-0.0006	-0.0003	0.0003	0.001	0.0007	0.0024	0.0015	0.0013	0.0014	0.0002	-0.0004	-0.0005
5.87646	0.0007	0.0009	0.0005	-0.0009	-0.0015	-0.0013	-0.0007	-0.0013	-0.0011	-0.0002	0.0003	0.0014	0.001	0.002	0.0013	0.0014	0.001	0.0006	-0.0005	-0.0006
5.90985	0.0003	0.0006	0.0009	-0.0006	-0.0019	-0.0012	-0.0013	-0.0008	-0.0009	-0.0005	0.0009	0.0016	0.0012	0.0015	0.0018	0.0011	0.001	0.0007	0	-0.001
5.94324	0.001	0.0009	0.0004	-0.0002	-0.0016	-0.0018	-0.0013	-0.0008	-0.0007	0.0002	0.0009	0.0013	0.0021	0.0017	0.0018	0.0012	0.0009	0.0001	-0.0004	-0.0007
5.97663	0.0005	0.001	0.0005	-0.0003	-0.0011	-0.0014	-0.0019	-0.0007	-0.0012	-0.0004	0.0009	0.0014	0.0015	0.0023	0.0015	0.0008	0.0007	0.0002	-0.0007	-0.0008
6.01002	0.0001	0.001	0.0008	-0.0003	-0.0013	-0.0014	-0.0026	-0.0011	-0.0014	-0.0003	0.0011	0.0014	0.0014	0.0018	0.0013	0.0011	0.0005	-0.0002	-0.001	-0.001
6.04341	0.0001	0.001	0.001	0	-0.0013	-0.0016	-0.0021	-0.0014	-0.0014	-0.0004	0.0011	0.0018	0.0022	0.0022	0.0009	0.0005	0.0001	-0.0006	-0.0014	-0.0011
6.0768	0.0005	0.0009	0.0011	0.0004	-0.001	-0.0014	-0.0024	-0.0013	-0.0012	-0.001	0.0005	0.0015	0.0017	0.0021	0.0014	0.0004	-0.0007	-0.0002	-0.0017	-0.0017
6.11018	0.0003	0.0012	0.0011	0.0007	-0.0003	-0.0014	-0.0023	-0.001	-0.0012	-0.0003	0.0004	0.0011	0.0018	0.002	0.0007	0.0003	-0.0007	-0.0007	-0.0019	-0.0014
6.14357	0.0005	0.0006	0.0012	0.0007	-0.0001	-0.0011	-0.0019	-0.0018	-0.0013	0.0002	0.0011	0.0014	0.0013	0.0021	0.0008	0.0005	-0.0004	-0.0005	-0.0016	-0.001
6.17696	0.0003	0.0013	0.0016	0.001	-0.0001	-0.0009	-0.002	-0.0014	-0.0013	-0.0001	0.0009	0.0011	0.0011	0.0014	0.0004	-0.0004	-0.001	-0.0011	-0.0022	-0.0013
6.21035	0.0008	0.0007	0.0014	0.0012	0.0004	-0.0005	-0.0018	-0.0014	-0.0011	-0.0008	0.0011	0.0012	0.0013	0.0013	0.0005	-0.0012	-0.0014	-0.0014	-0.0014	-0.001
6.24374	0.0003	0.001	0.0012	0.0018	0.0003	-0.0006	-0.0016	-0.0015	-0.001	-0.0004	0.0008	0.0014	0.001	0.0012	-0.0001	-0.0008	-0.0018	-0.0018	-0.0016	-0.0017
6.27713	0.001	0.001	0.0021	0.0015	0.0006	0.0003	-0.0012	-0.0011	-0.0009	0	0	0.0009	0.0015	0.001	0.0001	-0.0012	-0.0018	-0.0027	-0.0017	-0.0015
6.31052	0.0012	0.0007	0.0017	0.0016	0.0015	0.0007	-0.001	-0.0015	-0.0007	-0.0005	0.0007	0.0011	0.001	0.0007	-0.0003	-0.0017	-0.0025	-0.0025	-0.0023	-0.0018
6.34391	0.0018	0.0016	0.0015	0.002	0.0015	0.001	-0.0004	-0.001	-0.001	-0.0004	0.0004	0.0009	0.0009	0.0001	-0.001	-0.0017	-0.0025	-0.0024	-0.0028	-0.0016
6.3773	0.0013	0.0008	0.0014	0.0019	0.0014	0.0011	-0.0004	-0.0005	-0.0009	-0.001	0.0004	0.0005	0.0008	-0.0002	-0.0015	-0.0027	-0.0031	-0.0025	-0.002	-0.0012
6.41068	0.001	0.0014	0.0015	0.0027	0.0026	0.0017	-0.0004	0.0001	-0.0005	-0.0007	0.0008	0.0002	0.0002	-0.0013	-0.0018	-0.0028	-0.0031	-0.003	-0.0022	-0.0018
6.44407	0.0016	0.0014	0.0017	0.0029	0.0022	0.0026	0.0005	0.001	-0.0001	0.0001	0.0004	-0.0005	-0.0005	-0.0017	-0.0026	-0.0035	-0.0032	-0.0033	-0.0025	-0.0018
6.47746	0.0016	0.0018	0.0017	0.0026	0.0029	0.003	0.0018	0.0019	0.0004	0	0	-0.0011	-0.0012	-0.002	-0.0031	-0.0037	-0.0041	-0.0032	-0.0025	-0.0018
6.51085	0.0019	0.0016	0.0024	0.003	0.0029	0.0034	0.0024	0.0023	0.0009	0.0002	-0.0006	-0.0016	-0.002	-0.0025	-0.0037	-0.0043	-0.0036	-0.0029	-0.0022	-0.0015
6.54424	0.0022	0.0025	0.0026	0.0034	0.0032	0.0042	0.0031	0.0033	0.0007	0	-0.0007	-0.0025	-0.0025	-0.0036	-0.0041	-0.0047	-0.0044	-0.0032	-0.0027	-0.0013
6.57763	0.0017	0.0028	0.0027	0.0034	0.0036	0.0047	0.0039	0.0042	0.0021	0	-0.0013	-0.003	-0.0032	-0.0046	-0.0048	-0.0049	-0.0036	-0.0035	-0.0023	-0.0013
6.61102	0.0021	0.003	0.0027	0.0035	0.0041	0.0049	0.0046	0.0046	0.0025	0.0002	-0.0015	-0.0037	-0.0047	-0.0052	-0.0056	-0.0052	-0.0034	-0.003	-0.0018	-0.0011
6.64441	0.0026	0.0031	0.0028	0.0038	0.0046	0.0058	0.0048	0.0058	0.0032	0.0002	-0.0018	-0.0041	-0.0052	-0.0062	-0.0054	-0.0058	-0.0037	-0.0027	-0.002	-0.0011
6.6778	0.0019	0.0029	0.0036	0.0041	0.0054	0.0068	0.0058	0.0061	0.0031	0.0009	-0.0021	-0.0059	-0.0067	-0.0072	-0.0061	-0.0058	-0.0036	-0.0029	-0.0011	-0.0006
6.71119	0.0019	0.0025	0.0039	0.0039	0.0052	0.0069	0.0067	0.0068	0.0036	0.0009	-0.0024	-0.0065	-0.0076	-0.0073	-0.0073	-0.0065	-0.0042	-0.0023	-0.0015	-0.0012
6.74457	0.0022	0.0018	0.0038	0.0043	0.0054	0.0072	0.0071	0.0071	0.0038	0.001	-0.0031	-0.0068	-0.0087	-0.0084	-0.0079	-0.0062	-0.0042	-0.0021	-0.0016	-0.0007
6.77796	0.0016	0.0022	0.0041	0.0042	0.0056	0.0069	0.0073	0.007	0.0042	0.0014	-0.0033	-0.0067	-0.0088	-0.009	-0.0081	-0.0061	-0.0039	-0.002	-0.0015	-0.0009
6.81135	0.0004	0.0016	0.0027	0.0041	0.004	0.0057	0.0062	0.006	0.0038	0.0006	-0.0037	-0.0069	-0.0086	-0.0086	-0.0078	-0.0057	-0.004	-0.0024	-0.0011	-0.0005
6.84474	-0.0006	-0.0002	0.0013	0.0024	0.0031	0.0048	0.0052	0.0046	0.0032	0.0009	-0.0038	-0.0063	-0.0085	-0.0086	-0.0073	-0.0056	-0.0035	-0.0013	-0.0012	-0.0002
6.87813	-0.0011	-0.0007	0.0001	0.0001	0.0018	0.0022	0.0029	0.0029	0.0022	-0.0002	-0.0034	-0.0052	-0.0079	-0.0076	-0.0065	-0.0048	-0.0025	-0.0017	-0.0004	0.0004
6.91152	-0.0017	-0.002	-0.0013	-0.0014	-0.0015	-0.0003	0.0006	0.0004	0.0009	-0.0007	-0.0029	-0.0039	-0.0056	-0.0058	-0.0054	-0.0031	-0.0019	-0.0004	-0.0001	0.001
6.94491	-0.0025	-0.0034	-0.0032	-0.0039	-0.004	-0.0037	-0.0026	-0.0033	-0.0012	-0.0015	-0.0022	-0.0014	-0.0029	-0.003	-0.003	-0.001	-0.0004	0.001	0.0008	0.0014
6.9783	-0.0037	-0.0041	-0.0041	-0.006	-0.0069	-0.0072	-0.0065	-0.0061	-0.0038	-0.002	-0.0011	0.0008	0.0001	0.0002	-0.0008	0.0005	0.0012	0.0018	0.002	0.0018
7.01169	-0.0045	-0.0044	-0.0054	-0.0074	-0.0093	-0.0101	-0.0097	-0.0095	-0.0058	-0.0024	0.0002	0.0038	0.0028	0.0042	0.0024	0.0034	0.0029	0.0028	0.0022	0.0025
7.04508	-0.0053	-0.0057	-0.007	-0.0086	-0.0106	-0.0116	-0.0124	-0.0112	-0.0072	-0.0026	0.0019	0.0063	0.0061	0.0071	0.0048	0.005	0.0049	0.0035	0.0029	0.0028
7.07846	-0.0056	-0.0061	-0.0073	-0.009	-0.0109	-0.0123	-0.0132	-0.0113	-0.0083	-0.0032	0.0023	0.0077	0.0088	0.01	0.0076	0.0068	0.0058	0.0049	0.0028	0.0027
7.11185	-0.0059	-0.0058	-0.0075	-0.0084	-0.01	-0.011	-0.0127	-0.0108	-0.0082	-0.003	0.0031	0.008	0.0104	0.0108	0.0096	0.0084	0.0069	0.0048	0.0028	0.0027
7.14524	-0.0052	-0.0057	-0.0068	-0.0076	-0.0086	-0.0095	-0.0109	-0.0086	-0.0073	-0.0028	0.0029	0.0069	0.0107	0.0114	0.0108	0.0083	0.0064	0.0047	0.0028	0.0027
7.17863	-0.0046	-0.0043	-0.0056	-0.0057	-0.0066	-0.0075	-0.0089	-0.006	-0.0058	-0.0023	0.0021	0.0056	0.0086	0.0103	0.0098	0.0076	0.006	0.0041	0.0019	0.003
7.21202	-0.0039	-0.003	-0.0052	-0.0048	-0.0049	-0.0047	-0.006	-0.004	-0.0041	-0.0025	0.0014	0.0034	0.0065	0.0078	0.008	0.0059	0.0048	0.0035	0.0018	0.002
7.24541	-0.0032	-0.0029	-0.0039	-0.0031	-0.0034	-0.0025	-0.0038	-0.0017	-0.0026	-0.0018	0.0004	0.002	0.0041	0.0053	0.0062	0.004	0.0044	0.003	0.0019	0.0017
7.2788	-0.0028	-0.002	-0.0032	-0.0018	-0.002	-0.0009	-0.0021	-0.0002	-0.001	-0.0008	-0.0002	0.0007	0.0021	0.0029	0.0037	0.0024	0.0025	0.0019	0.0015	0.0015
7.31219	-0.0017	-0.0018	-0.0018	-0.001	-0.0007	0.0004	-0.0002	0.0013	0.0002	0.0002	-0.0003	-0.0001	0.0004	0.0014	0.0015	0.001	0.0015	0.002	0.0007	0.0014
7.34558	-0.0011	-0.0007	-0.001	-0.0001	0.0015	0.0016	0.001	0.0023	0.0009	0.0002	-0.0004	-0.0007	-0.0009	-0.0005	0	-0.0004	0.001	0.0012	0.0009	0.0013
7.37897	-0.0001	0.0001	-0.0004	0.0009	0.0016	0.0026	0.0014	0.0022	0.0017	0.001	-0.0002	-0.0008	-0.0014	-0.0009	-0.0011	-0.0004	-0.0001	0.0005	0.0005	0.001
7.41235	0.0005	0.0005	0.0001	0.0011	0.0017	0.0019	0.0017	0.0027	0.0023	0.0009	0.0001	-0.0008	-0.0017	-0.001	-0.0009	-0.0011	0	0.0004	0.0001	0.001
7.44574	0.0002	0.0009	0.0009	0.0016	0.0019	0.0023	0.0013	0.0022	0.0024	0.0012	0.0006	-0.0003	-0.0017	-0.0012	-0.0016	-0.0011	-0.0005	0.0003	-0.0001	0.0004
7.47913	0.001	0.001	0.0009	0.0013	0.0015	0.0024	0.0017	0.002	0.0021	0.0014	0.0003	0.0001	-0.0011	-0.0012	-0.0018	-0.0017	-0.0001	0.0002	0.0002	0.0008
7.51252	0.0013	0.0013	0.0006	0.0021	0.0014	0.0017	0.0011	0.002	0.0014	0.0013	0.0008	0.0002	-0.0011	-0.0011	-0.0017	-0.0013	-0.0012	-0.0001	-0.0003	0.0003
7.54591	0.0015	0.0011	0.0004	0.0015	0.0016	0.0022	0.0011	0.0014	0.0012	0.0017	0.0008	0.0012	-0.0004	-0.0007	-0.0016	-0.0015	-0.0008	-0.0002	-0.0006	-0.0003
7.5793	0.0018	0.0017	0.0014	0.0015	0.0013	0.002	0.0011	0.0012	0	0.001	0.001	0.0008	0.0001	-0.001	-0.0018	-0.0013	-0.0002	0.0004	-0.0007	0.0006
7.61269	0.0019	0.0012	0.0012	0.0012	0.0013	0.0013	0.0006	0.0007	0.0007	0.001	0.0009	0.001	0	-0.0003	-0.0013	-0.0012	0.0003	0.0004	0	0.0001
7.64608	0.0015	0.0015	0.0014	0.0014	0.0012	0.0007	0.0004	0.001	0.0004	0.0006	0.0003	0.0007	-0.0003	-0.0003	-0.0008	-0.0016	-0.0005	0.0006	0.0001	0
7.67947	0.0012	0.0015	0.0009	0.001	0.0011	0.0005	0.0004	0.0006	0.0005	-0.0001	0.0004	0.0012	-0.0001	0	-0.0004	-0.0007	-0.0001	0.0006	0	0.0003
7.71286	0.0015	0.0016	0.0011	0.0012	0.0009	0.0008	0.0002	0.0008	0.0002	0.0002	0.0004	0.0012	-0.0004	-0.0003	-0.0004	-0.0003	0.0004	0.0006	-0.0006	0
7.74624	0.001	0.0018	0.002	0.0015	0.0008	0.0008	0.0002	0.0006	0.0005	0.0005	0.0001	0.0004	0	0.0001	-0.0008	0.0002	0.0002	0.0005	-0.0003	0.0004
7.77963	0.0004	0.0015	0.0011	0.0011	0.0006	0.0009	0.0004	0.0011	0.0009	0.0007	0.0003	0.0004	-0.0002	0.0002	-0.0003	0.0001	0.0002	0.0005	-0.0003	-0.0003
7.81302	0.0003	0.0014	0.0008	0.0013	0.0006	0.0009	0.0002	0.001	0.0004	0.0005	0.0001	0.0006	-0.0007	-0.0003	-0.0003	0.0002	0.0002	0.0002	-0.0002	0.0005
7.84641	0.0011	0.0004	0.0005	0.0008	0.0007	0.0008	0.0001	0.0012	0.0002	0.0004	-0.0004	0.0001	-0.0005	0.0002	-0.0009	0.0004	0.0003	0.0006	0.0002	0.0001
7.8798	0.0004	0.001	0.0008	0.001	0.0008	0.0004	0.0004	0.001	0	0.0005	-0.0007	-0.0001	-0.0007	0	-0.0006	0.0001	0	0.0003	-0.0002	0
7.91319	0	0.0007	0.0008	0.0008	0.0007	0.0003	0.0005	0.0006	0	0.0001	-0.0004	-0.0003	-0.0006	-0.0001	-0.0003	0.0002	0.0006	0.0005	0	-0.0001
7.94658	-0.0003	0.0002	0.0008	0.0007	0	0.0009	0.0003	0.0009	-0.0001	-0.0002	-0.0002	0	-0.0002	-0.0004	0.0001	0.0004	0.0003	0	-0.0003	-0.0005
7.97997	0.0003	0.0004	0.0003	0.0006	0.0005	0.0006	0.0004	0.0012	0.0004	-0.0001	0.0001	0.0003	-0.0001	0	-0.0001	0.0002	0.0004	0.0002	0.0002	0.0002
8.01336	-0.0003	-0.0001	0.0004	0.0011	0.0005	0.0006	0.0004	0.0008	0.0003	-0.0001	-0.0002	0.0003	-0.0003	0.0007	-0.0001	0	-0.0004	0.0006	0	0.0001
8.04675	-0.0005	0.0002	0.0001	0.0009	0.0006	0.0004	0.0004	0.0009	0.0007	0.0002	0	0.0001	-0.0002	0.0007	0.0005	0.0002	-0.0004	0	0	-0.0002
8.08013	-0.0009	-0.0003	0.0001	0.0016	0.0001	0.0006	0.0001	0.0008	0.0004	0.0007	-0.0004	0.0004	0	0.0007	0.0004	0.0007	-0.0002	0	-0.0001	-0.0005
8.11352	-0.0004	-0.0005	0.0002	0.0007	-0.0001	0.0007	0.0001	0.0005	0.0001	0.0002	0.0001	0	0	0.0003	-0.0003	-0.0004	-0.0001	-0.0001	-0.0004	-0.0002
8.14691	-0.0005	-0.0002	0	0.0012	0	0.0001	-0.0002	0.0001	0.0003	0.0003	0.0001	0.0006	-0.0006	0.001	-0.0002	-0.001	0	0.0004	-0.0004	-0.0003
8.1803	-0.0003	-0.0006	-0.0005	0.0011	-0.0003	0	0.0002	0.0003	0.0001	0	-0.0002	0.0001	0.0001	0.0005	0.0002	-0.0006	-0.0004	0.0001	-0.0004	-0.0004
8.21369	-0.0002	-0.0007	-0.001	0.0003	-0.0001	0.0001	-0.0008	0.0003	0	0.0004	0.0001	-0.0001	-0.0002	0.0009	-0.0006	-0.0008	-0.0001	-0.0007	-0.0004	-0.0004
8.24708	-0.0001	0	-0.0005	0.0007	-0.0009	-0.0002	-0.0003	0.0006	0.0003	0	0.0004	0.0006	0.0002	0.0009	-0.0006	-0.0001	-0.0005	-0.0006	-0.0008	0.0002
8.28047	0	-0.0003	-0.0008	-0.0002	-0.0009	-0.0002	-0.0008	-0.0005	0	0.0001	0	0.0001	0.0002	0.0008	0	-0.0004	-0.0003	-0.0002	-0.0009	-0.0005
8.31386	-0.0001	-0.0001	-0.0009	0.0001	-0.0004	-0.0005	-0.001	-0.0003	-0.0001	-0.0003	0.0003	0.0012	-0.0001	0.0007	0	-0.0008	-0.0007	-0.0001	-0.0008	-0.0001
8.34725	0.0005	-0.0001	-0.0013	0.0004	-0.0003	-0.0006	-0.0014	-0.0006	-0.0005	0	0.0004	0.0005	0	0.0011	-0.0004	-0.0008	-0.0003	-0.0003	-0.0006	0
8.38063	0.0007	0	-0.0007	0	-0.0009	-0.0007	-0.0012	-0.0007	-0.0003	0	0	0.001	-0.0002	0.0005	-0.0005	-0.0013	-0.0004	-0.0002	-0.0007	-0.0001
8.41402	0.0003	0.0001	-0.0011	-0.0001	-0.0004	-0.0007	-0.001	-0.0014	-0.0009	0.0001	0.0004	0.0009	-0.0001	0.0005	-0.0007	-0.0011	-0.0008	-0.0002	-0.0006	0.0004
8.44741	-0.0001	0.0001	-0.0012	-0.0002	-0.0011	-0.0003	-0.0013	-0.001	-0.0011	0.0002	0.0005	0.0008	-0.0004	0.0004	-0.0008	-0.0002	0	0	-0.0006	0.0003
8.4808	0.0005	-0.0003	-0.0011	-0.0002	-0.0005	-0.0007	-0.0017	-0.0011	-0.0011	-0.0002	0.0006	0.0006	0	0.0008	-0.001	-0.0006	-0.0003	0.0002	-0.0007	0.0005
8.51419	0	0.0002	-0.0012	-0.0001	-0.0007	-0.0006	-0.0011	-0.001	-0.0004	-0.0008	0.0006	0.0004	0.0004	0.0003	-0.0009	-0.0006	-0.0001	0.0009	-0.0003	0.0004
8.54758	0.0002	-0.0001	-0.0008	-0.0004	-0.0009	-0.0008	-0.0013	-0.0008	-0.001	-0.0009	0.0004	0.0006	0.0004	0.0002	-0.0005	-0.0005	0.0004	0.0007	-0.0006	0.0006
8.58097	0.0004	0.0002	-0.0005	-0.0007	-0.001	-0.0001	-0.0015	-0.0003	-0.0015	-0.001	0.0005	0.0008	0.0004	0.0003	-0.0002	0.0002	0.0002	0.0006	-0.0004	0.0012
8.61436	0.0003	0.0003	-0.0009	0.0002	-0.0007	-0.0003	-0.0011	-0.0002	-0.0009	-0.0001	-0.0003	0.0006	0.0002	-0.0001	-0.0005	-0.0005	-0.0002	0.0004	-0.0004	0.0003
8.64775	-0.0004	-0.0002	-0.0007	0	-0.0001	0.0004	-0.0004	0	-0.0004	-0.0003	0	0.0001	0.0002	-0.0004	-0.0002	-0.0003	-0.0001	0.0004	0.0001	0.0006
8.68114	0.0003	0	0.0001	0.0004	0.0002	0.0003	-0.0001	0.0002	-0.0012	-0.0007	0	0.0001	-0.0003	-0.0001	-0.0004	0.0007	0.0001	0.0007	0	0.0004
8.71452	-0.0001	0.0004	-0.0003	0.0006	0.0004	0.0007	0.0004	0.0001	-0.001	-0.0006	-0.0005	-0.0002	-0.0006	-0.0002	-0.0006	0.0001	0.0003	0.001	0.0002	-0.0001
8.74791	-0.0001	-0.0001	-0.0004	0.0006	0.0004	0.001	0.0001	0.0005	-0.0001	-0.0006	-0.0006	-0.0003	-0.0003	-0.0003	-0.0004	0.0001	-0.0003	0.0009	-0.0004	-0.0002
8.7813	-0.0004	0.0003	0.0001	0.0007	0.001	0.0003	0.0006	0.0014	-0.0007	-0.0002	-0.0006	0	-0.0007	-0.0002	-0.0009	0	-0.0001	0.0003	-0.0005	-0.0002
8.81469	-0.0003	0.0003	-0.0001	0.0005	0.0008	0.0015	0.0004	0.001	0.0003	-0.0003	-0.0003	-0.0002	-0.0005	0.0001	-0.0003	-0.0002	-0.0001	0.0003	0	-0.0001
8.84808	-0.0006	0	0.0001	0.0004	0.0014	0.0013	0.0007	0.0009	0.0002	-0.0007	-0.0002	-0.0004	-0.0012	0	-0.0009	-0.0002	0	0.0002	-0.0001	0.0002
8.88147	-0.0004	0	0.0006	0.0006	0.0004	0.0015	0.0011	0.0018	0.0004	0.0006	-0.0006	0.0004	-0.0009	-0.0003	-0.0003	-0.0002	-0.0004	0.0003	-0.0003	0
8.91486	-0.0004	-0.0004	0.0002	0.0008	0.0003	0.0014	0.0006	0.0009	0.0006	0.0006	-0.0003	0.0003	-0.0013	0.0001	-0.0003	-0.0001	-0.0004	0.0003	-0.0009	0.0002
8.94825	-0.0004	-0.0004	0.0004	0.0009	0.0004	0.001	-0.0003	0.0013	0.0005	0	-0.0004	0.0003	-0.0004	-0.0002	-0.0003	0	0.0001	-0.0003	-0.0005	-0.0004
8.98164	-0.0001	-0.0001	0.0001	0	0	0.0001	0	0.0011	0.0003	0.0003	0.0001	0.0002	-0.0001	0.0001	0	-0.0002	-0.0004	0	-0.0005	0
9.01503	0	-0.0004	-0.0003	0.0006	0.0001	0.0005	-0.0003	0.0004	0.0001	0.0009	-0.0001	0.0006	0.0005	0.0008	-0.0002	-0.0007	0	0	-0.0004	-0.0002
9.04841	-0.0006	-0.0002	0.0001	0.0004	0.0003	-0.0004	-0.0008	0.0004	-0.0004	0.0001	0.0002	0.0008	0	0.0008	0	-0.0004	-0.0008	-0.0002	-0.0008	-0.0001
9.0818	-0.0003	-0.0005	-0.0001	0.0007	0	-0.0001	-0.0015	-0.0004	-0.0003	0.0004	0.0002	0.001	0.0002	0.0008	0	-0.0004	-0.0001	-0.0005	-0.0011	-0.0002
9.11519	-0.0001	-0.0001	-0.0007	-0.0001	-0.0004	-0.0005	-0.0015	-0.0005	-0.0008	-0.0003	0.0003	0.0015	0.0007	0.0006	0.0003	0.0001	-0.0005	0	-0.001	-0.0001
9.14858	0	-0.0001	-0.0002	-0.0001	-0.0005	-0.0008	-0.0018	-0.0006	-0.0006	0.0001	0.0003	0.0016	0.0002	0.0015	0.0003	-0.0004	-0.0004	0	-0.0006	0.0003
9.18197	0.0004	0	-0.0003	-0.0002	-0.0008	-0.0004	-0.0013	-0.001	-0.0008	0.0001	0.0012	0.0008	0.0002	0.0011	0.0003	-0.0006	0.0001	0.0002	-0.0009	-0.0003
9.21536	0.0001	-0.0003	-0.0005	-0.0001	0.0002	-0.0007	-0.0016	-0.0008	-0.001	0.0003	0	0.0008	0.0005	0.0007	0.0001	-0.0003	-0.0004	-0.0002	-0.0008	-0.0006
9.24875	0.0002	-0.0001	-0.0007	-0.0003	-0.0003	-0.0004	-0.0011	-0.0011	-0.0007	0.0001	0	0.0007	0.0001	0.0004	-0.0001	-0.0004	0	-0.0006	-0.0007	-0.0003
9.28214	0.0004	0.0003	-0.0007	-0.0005	-0.0008	-0.0002	-0.0009	-0.0003	-0.001	0	-0.0001	0.0004	0.0003	-0.0002	0	-0.0004	-0.0003	0	-0.001	0.0003
9.31553	0.0003	0.0001	-0.0002	-0.0003	0.0001	0.0001	-0.0008	-0.0003	-0.0009	-0.0001	-0.0004	0.0003	-0.0002	-0.0001	-0.0002	-0.0005	-0.0003	-0.0001	-0.0004	0
9.34892	0.0001	0.0002	-0.0001	-0.0001	-0.0004	0	-0.0008	-0.0008	-0.0008	-0.0005	0.0002	-0.0005	0.0001	-0.0004	-0.0009	0.0003	-0.0006	-0.0003	-0.0005	-0.0005
9.3823	0.0002	0.0005	0.0001	-0.0002	-0.0003	-0.0001	-0.0004	0.0003	-0.001	0.0004	-0.0005	-0.0001	-0.0002	-0.0006	-0.0009	-0.0001	0	0.0002	-0.0008	0.0001
9.41569	-0.0002	0.0005	-0.0001	-0.0001	-0.0002	-0.0004	-0.0002	0.0001	-0.0009	-0.0006	-0.0007	0	-0.0008	-0.0003	-0.001	-0.0002	-0.0002	0.0001	-0.0004	0.0002
9.44908	0.0001	-0.0004	0	0.0002	0.0002	-0.0001	-0.0006	0.0001	-0.0006	-0.0003	-0.0012	-0.0003	-0.0006	-0.0004	-0.0013	-0.0001	-0.0002	0.0003	-0.0005	0.0001
9.48247	0.0001	0	-0.0003	-0.0001	-0.0001	0	-0.0006	0.0003	-0.001	-0.0007	-0.0002	-0.0004	-0.0009	-0.0004	-0.0011	-0.0008	-0.0002	0.0005	-0.0005	0.0003
9.51586	0.0004	0	0.0003	0	0	0.0001	-0.0003	0.0002	-0.0005	-0.0004	-0.0003	0	-0.0005	0	-0.0007	0.0001	0	0.0003	-0.0004	0.0002
9.54925	-0.0006	-0.0002	0	0.0004	-0.0002	0.0003	-0.0007	0.0002	-0.0004	-0.0005	-0.0003	0	-0.0003	0.0001	-0.0007	-0.0001	0.0001	0.0006	-0.0001	0.0004
9.58264	-0.0006	0.0002	0.0003	-0.0002	-0.0002	0	-0.0005	-0.0002	-0.0007	-0.0004	-0.0004	-0.0004	-0.0007	-0.0005	-0.0005	-0.0007	0	0.0004	-0.0002	0.0003
9.61603	-0.0001	0	0	0.0004	0	-0.0001	-0.0007	0.0002	-0.0007	0.0002	-0.0009	-0.0003	-0.0009	-0.0006	-0.0007	-0.0004	-0.0001	0.0003	-0.0004	0.0007
9.64942	-0.0002	-0.0005	0.0009	-0.0001	-0.0005	-0.0001	-0.0002	0.0005	-0.0002	-0.0003	-0.001	-0.0003	-0.0001	0.0002	-0.0007	-0.0002	0	0.0006	0.0001	0.0002
9.68281	-0.0002	-0.0003	0.0002	0.0006	-0.0001	-0.0003	-0.0001	0.0004	0.0001	-0.0002	-0.0006	-0.0002	-0.0002	-0.0002	-0.0008	-0.0003	0.0002	0.0003	-0.0008	0.0007
9.71619	-0.0003	-0.0001	0.0006	0.0002	-0.0002	0.0005	-0.0005	0.0002	-0.0002	-0.0003	-0.0001	-0.0003	-0.0001	-0.0004	-0.0004	-0.0002	0.0002	0.0005	-0.0013	0
9.74958	-0.0005	-0.0001	0.0005	0.0005	0.0004	0.0006	-0.0003	0.0007	0.0002	-0.0006	-0.0001	0.0005	-0.0003	-0.0006	-0.0002	-0.0004	-0.0001	0.0005	-0.0005	0
9.78297	-0.0003	-0.0003	0.0006	0.0001	0.0001	0.0003	-0.0001	0.0003	-0.0001	0.0002	-0.0002	0.0001	-0.0003	-0.0001	-0.0006	-0.0005	0.0002	0.0004	-0.0001	0.0004
9.81636	-0.0002	-0.0004	-0.0001	0.0003	-0.0002	0.0003	-0.0008	0.0004	0.0007	0.0006	0.0002	0	0.0003	0.0003	-0.0001	-0.0003	-0.0001	0.0003	-0.0005	0.0007
9.84975	-0.0003	-0.0004	-0.0002	0.0007	0	-0.0001	-0.0003	0.0003	0.0003	0.0001	0	-0.0001	0.0002	0.0006	0	-0.0004	0.0002	-0.0002	-0.0006	0.0004
9.88314	0.0001	-0.0004	-0.0001	0.0004	0.0002	0.0002	-0.0008	0.0005	-0.0001	-0.0001	-0.0003	0.0004	0.0008	0.0001	0	0	-0.0001	-0.0002	-0.0004	0
9.91653	0	-0.0001	0.0001	0.0009	0.0004	0.0003	-0.0006	0.0006	-0.0001	0	0	0.0006	0.0004	-0.0001	0	-0.0004	-0.0006	0.0001	-0.0008	-0.0005
9.94992	-0.0001	-0.0006	-0.0004	0.0007	0.0003	-0.0001	-0.0004	0.0003	0.0001	0.0005	-0.0003	0.0008	0	0.0005	-0.0001	-0.0006	0.0001	0.0004	-0.0004	-0.0002
9.98331	0.0001	-0.0002	-0.0006	0.0005	0.0008	-0.0003	-0.0004	0	0.0004	0	0.0004	0.0009	-0.0002	0.0007	-0.0003	-0.0004	-0.0003	0	-0.001	-0.0004
10.0167	0	-0.0007	0	0.0006	-0.0003	0.0004	0.0001	-0.0002	-0.0007	0.0001	0.0004	0.0009	0.0001	0.0001	-0.0003	-0.0006	-0.0002	-0.0002	-0.0002	-0.0005
10.0501	-0.0002	0.0003	-0.0007	0.0006	0.0001	0.0002	-0.0003	-0.0003	-0.0003	-0.0002	0	0.0009	-0.0006	0.0001	-0.0004	-0.001	0	-0.0004	-0.0005	-0.0004
10.0835	0	0	-0.0002	0.0005	0	-0.0001	-0.0006	0.0003	-0.0005	0	0.0002	0.0009	0.0001	-0.0005	-0.0004	-0.0007	-0.0008	-0.0002	-0.0006	-0.0004
10.1169	0.0003	0	0.0002	0.0002	-0.0001	-0.0002	-0.0007	0.0001	-0.0006	-0.0002	-0.0003	-0.0003	-0.0005	-0.0002	-0.0003	-0.001	-0.0003	-0.0001	-0.0008	0.0001
10.1502	-0.0003	0.0004	-0.0002	0.0001	-0.0003	0.0005	-0.0008	0.0001	-0.0005	-0.0001	0.0001	0.0006	-0.0005	-0.0001	-0.0001	-0.0011	-0.0008	0.0003	-0.0003	-0.0002
10.1836	0.0006	-0.0003	-0.0005	0	-0.0002	0.0001	-0.0011	0.0002	-0.0007	-0.0004	-0.0002	0.0006	-0.0001	-0.0004	0.0003	-0.001	-0.0004	-0.0003	0	-0.0007
10.217	0.0003	-0.0004	-0.0005	-0.0003	-0.0005	-0.0004	-0.0007	-0.0003	-0.0007	-0.0007	0.0002	0.0006	-0.0002	-0.0003	0	-0.0007	-0.0005	0.0001	-0.0004	-0.0002
10.2504	0.0005	0.0001	-0.001	-0.0004	-0.0002	-0.0003	-0.0009	-0.0002	-0.001	-0.0008	0.0003	0	-0.0001	-0.0001	0.0004	-0.0007	-0.0003	0	-0.0007	0
10.2838	-0.0002	0.0002	-0.0003	-0.0002	-0.0001	-0.0003	-0.001	0.0002	-0.0006	-0.0009	-0.0003	0.0007	-0.0001	0.0001	-0.0002	-0.0002	-0.0001	-0.0001	-0.0002	-0.0001
10.3172	0	-0.0002	-0.0005	-0.0005	-0.001	-0.0004	-0.0012	0.0005	-0.0001	-0.001	0.0002	0.0008	-0.0003	0.0001	0.0001	-0.0006	0	0.0004	-0.001	0
10.3506	0.0005	0	-0.0009	-0.0005	-0.0007	-0.0007	-0.0011	0.0004	-0.001	-0.0005	-0.0001	0.0009	0.0006	0.0004	0.0001	-0.0003	-0.0002	0.0001	-0.0008	0
10.384	0	-0.0001	-0.0006	-0.0005	-0.0004	-0.0004	-0.0009	0.0003	-0.0006	-0.0004	0.0001	0.0003	-0.0001	-0.0002	0.0004	-0.0003	0	0.0005	-0.0009	0.0002
10.4174	0	0.0004	-0.0003	0.0002	-0.0002	-0.0002	-0.0009	-0.0001	-0.0002	-0.0005	0.0002	0.0005	-0.0001	-0.0005	0.0001	-0.0002	-0.0001	0.0003	-0.0009	0
10.4507	0.0003	0.0001	0	0	-0.0003	-0.0005	-0.0004	0.0002	-0.0006	-0.0011	-0.0002	0.0004	-0.0001	0	-0.0002	0.0001	-0.0006	0.0001	-0.0005	-0.0001
10.4841	0.0006	-0.0001	-0.0001	-0.0004	0.0001	0.0004	-0.0001	0.0001	-0.0001	-0.0004	-0.0003	0.0003	-0.0005	0.0006	0.0001	-0.0002	-0.0006	0.0002	-0.0006	0.0001
10.5175	0.0003	0.0003	0.0002	0.0003	-0.0005	-0.0003	-0.0003	0	-0.0003	-0.0009	0.0001	-0.0001	0.0001	-0.0003	0.0003	-0.001	-0.0003	0.0001	-0.0003	0.0001
10.5509	0.0003	0.0005	-0.0003	0	-0.0003	0.0002	-0.0004	0	0	-0.0009	0.0003	0.0006	0	0.0008	-0.0007	-0.0006	-0.0002	0.0002	-0.0007	0.0002
10.5843	0.0001	0.0001	0.0002	0.0003	0	0.0007	-0.0002	0.0003	0.0003	-0.0003	0	0	-0.0004	0.0001	-0.0005	-0.0006	-0.0006	0.0005	-0.0002	0.0004
10.6177	0.0003	0.0003	0.0003	0.0004	-0.0003	0.0002	0.0003	0.0005	-0.0002	-0.0002	0	0.0001	-0.0004	-0.0004	-0.001	-0.0009	-0.0007	0.0001	-0.0004	0.0005
10.6511	0.0001	0.0002	0.0006	0.0002	0	0.0004	-0.0001	0.0009	0.0001	0.0001	0.0003	-0.0004	-0.0006	-0.0003	-0.0006	-0.001	-0.0006	0.0002	-0.0003	0.0002
10.6845	-0.0003	0.0004	0.0006	0.0008	-0.0005	0.0005	-0.0001	0.0012	-0.0002	0.0002	0.0002	0	-0.0007	-0.0005	-0.0006	-0.0007	-0.0008	0.0003	0	0.0006
10.7179	-0.0001	-0.0003	0.0008	-0.0003	0.0003	0.0008	0.0001	0.0003	0	0.0007	0.0003	-0.0001	-0.0009	-0.0004	-0.0008	-0.0013	-0.0004	-0.0001	-0.0003	0.0003
10.7513	-0.0007	-0.0006	0.0002	0.0003	0.0002	0	-0.0003	0.0007	0.0001	-0.0002	-0.0002	0.0004	-0.0008	-0.001	-0.0008	-0.0015	-0.0005	0	-0.0003	0.0004
10.7846	-0.0006	-0.0008	-0.0002	-0.0001	-0.0004	-0.0002	-0.0009	-0.0004	0.0001	0.0001	0.0003	0.0006	-0.0003	-0.0007	-0.0007	-0.0012	-0.0008	-0.0003	-0.0007	0.0004
10.818	0.0001	-0.0004	0	0.0003	0.0001	0.0006	-0.0009	-0.0002	-0.0002	-0.0004	0	0	-0.0004	0	-0.0006	-0.0012	-0.0002	0	-0.0012	0.0006
10.8514	-0.0005	-0.0003	-0.0003	0	0.0002	-0.0004	-0.0012	-0.0005	-0.0004	0.0002	0	0.0005	-0.0006	0.0003	-0.0002	-0.0013	-0.0004	0.0001	-0.0008	0
10.8848	-0.0005	-0.0002	-0.0008	0	-0.0007	-0.0005	-0.0016	-0.0005	-0.001	0.0001	0.0003	0.0013	-0.0003	0	0.0003	-0.0009	-0.0005	-0.0002	-0.0004	-0.0004
10.9182	-0.0003	-0.0008	-0.0011	-0.0001	-0.0008	-0.0007	-0.0014	-0.0012	-0.0008	0.0002	0.0004	0.0007	0.0003	0.0001	-0.0004	-0.001	-0.0005	0	-0.0002	0.0001
10.9516	-0.0003	-0.0004	-0.0012	-0.0004	-0.0007	-0.0009	-0.0013	-0.0012	-0.0004	-0.0002	0.0007	0.0011	0.0004	0.0003	-0.0001	-0.0007	-0.0004	0	-0.0005	0
10.985	-0.0001	-0.0006	-0.0005	-0.0001	-0.0009	-0.0009	-0.0016	-0.0005	-0.0009	-0.0002	0.0003	0.0009	-0.0001	0.0007	0.0002	-0.0009	-0.0002	0.0003	-0.0006	-0.0001
11.0184	0.0005	-0.0001	-0.001	-0.0004	-0.001	-0.0008	-0.0019	-0.0004	-0.001	0.0003	0.0006	0.0007	0.0005	0.0007	0.0003	-0.0007	-0.0001	-0.0001	0.0001	0.0001
11.0518	0.0006	-0.0002	-0.0013	-0.0003	-0.0009	-0.0004	-0.0013	-0.0006	-0.0009	-0.0001	0.0005	0.0011	0.0002	0.0005	0.0001	-0.0007	0.0003	0.0002	-0.0004	0.0002
11.0851	0.0003	-0.0004	-0.0009	-0.0002	-0.0012	0.0002	-0.0012	-0.0005	-0.0008	-0.0001	0.0005	0.0006	-0.0002	0.0005	0	-0.0002	0.0009	-0.0001	-0.0001	0.0002
11.1185	0	0.0001	-0.0012	0	-0.0007	0.0001	-0.0013	-0.0003	-0.0012	-0.0006	0	0.0001	-0.0006	0	-0.0001	-0.0003	0	0.0004	0	0.0003
11.1519	0.0002	-0.0004	-0.0006	-0.0004	-0.0003	-0.0005	-0.0006	-0.0001	-0.0008	-0.0008	0	0.0004	-0.0001	-0.0002	-0.0002	-0.0002	-0.0004	0.0001	-0.0006	0.0004
11.1853	-0.0004	0.0003	-0.0005	-0.0005	-0.0002	-0.0004	-0.0003	0.0001	-0.0008	-0.0004	-0.0007	0.0002	-0.0004	-0.0001	-0.0007	-0.0002	0.0003	-0.0002	-0.0009	-0.0001
11.2187	0.0005	-0.0002	-0.0004	-0.0002	0	0.0005	-0.0002	0.0001	-0.0007	-0.0008	-0.0008	-0.0001	-0.0007	-0.0006	-0.001	-0.0001	0.0001	0.0002	-0.0009	-0.0002
11.2521	0.0004	0.0001	-0.0002	-0.0003	-0.0004	0.0009	0.0004	-0.0002	-0.0005	-0.001	-0.0005	0	-0.0003	-0.0002	-0.0005	-0.0002	0.0003	-0.0001	-0.0006	-0.0003
11.2855	0.0004	0.0002	-0.0003	-0.0004	0.0001	0.0007	-0.0001	0	-0.0008	-0.0002	-0.0004	0.0004	-0.0005	-0.0004	-0.0004	-0.0001	0.0001	0.0002	-0.0005	-0.0004
11.3189	0.0005	0.0004	-0.0002	0	-0.0004	0.0006	0.0002	0.0007	-0.0007	-0.0007	0.0001	0.0002	-0.0004	0.0004	-0.0004	0.0001	0.0001	0.0004	-0.0007	0.0002
11.3522	-0.0002	-0.0001	0.0001	0.0001	0.0003	0.0004	0	0.0007	-0.0008	-0.0003	-0.0008	0.0003	0.0001	0.0001	-0.0002	0.0003	0.0003	0.0003	-0.0003	-0.0001
11.3856	-0.0001	-0.0006	-0.0002	0.0003	-0.0002	0.0001	-0.0001	0.0001	-0.0004	-0.001	0.0002	0.0005	0	0.0005	-0.0006	-0.0002	0.0001	0.0006	-0.0007	0.0002
11.419	-0.0001	-0.0005	0.0003	0.0003	-0.0003	0.0003	0.0002	0.0001	-0.001	-0.0007	-0.0004	0	-0.0005	0.0005	-0.0002	0.0002	0.0001	0.0002	-0.0007	-0.0001
11.4524	0	-0.0002	0.0003	-0.0005	-0.0004	0.0009	-0.0004	0.0005	-0.0009	-0.0003	0	0	-0.0001	0.0003	0.0002	-0.0003	0.0005	-0.0001	-0.0004	0.0004
11.4858	0.0006	0.0001	0	-0.0004	0	0	0	0	-0.0003	0.0003	0.0005	0.0011	-0.0001	0.0005	0.0003	-0.0004	0.0004	0.0005	-0.0008	0.0003
11.5192	0.0001	-0.0002	0.0002	-0.0003	-0.0001	0	0	0.0004	0	-0.0001	0.0007	0.0006	-0.0001	0.0003	-0.0002	0.0001	-0.0004	-0.0005	0	0.0006
11.5526	0.0004	0.0006	0.0003	-0.0003	-0.0005	0	0.0001	-0.0002	-0.0004	0.0002	0.0002	0.0008	0.0002	0.0009	-0.0003	-0.0001	-0.0005	-0.0005	-0.0001	0.0001
11.586	0.0002	-0.0002	0.0004	0	-0.0002	0.0003	-0.0007	0.0005	-0.0004	-0.0004	0.0002	0.0009	0	0.0004	-0.0002	0	-0.0005	0.0001	-0.0005	0.0003
11.6194	0.0002	0	0.0002	0.0002	-0.0004	-0.0004	-0.0004	0.0006	0	-0.0004	0.0004	0.0003	-0.0003	-0.0002	-0.0003	-0.0002	-0.0007	0	0	-0.0003
11.6528	-0.0002	0.0001	-0.0004	0.0004	-0.0003	-0.0003	-0.0004	0	-0.0001	-0.0001	0.0002	0.0002	0.0002	0.0005	0	-0.0006	-0.001	-0.0002	-0.0003	-0.0003
11.6861	0.0004	-0.0002	-0.0001	-0.0001	-0.0003	-0.0002	-0.0003	0.0006	-0.0006	0.0004	0.0006	0.0009	0.0001	0.0001	-0.0002	-0.0009	-0.0007	-0.0004	-0.0002	0.0008
11.7195	-0.0001	-0.0003	-0.0004	0.0002	-0.0002	0.0003	-0.0004	-0.0002	-0.0004	0.0004	0.0007	0.0004	-0.0004	0.0004	-0.0012	-0.001	-0.0008	0.0002	-0.0004	0.0002
11.7529	-0.0002	-0.0006	-0.0002	0.0006	-0.0002	-0.0009	-0.0007	-0.0001	-0.0002	0.0001	0.0002	0.0004	-0.0008	-0.0002	-0.0008	-0.0009	-0.0006	0.0004	0	0.0001
11.7863	0.0002	0.0001	-0.0006	0.0005	-0.0003	-0.0007	-0.001	-0.0006	0.0001	0.0003	0.0001	0.0004	-0.0004	-0.0002	-0.0006	-0.0009	-0.0003	-0.0002	-0.0008	0.0002
11.8197	-0.0001	-0.0004	-0.0003	-0.0001	-0.0003	-0.0008	-0.0003	0	-0.0003	0.0004	0	-0.0003	-0.0009	-0.0004	-0.0012	-0.0006	-0.0003	-0.0003	-0.0004	0
11.8531	-0.0002	-0.0002	-0.0005	-0.0003	-0.0008	0	-0.0012	-0.0003	-0.0011	-0.0005	0.0002	0.0004	-0.0009	-0.0002	-0.0012	-0.0009	0	0	-0.0004	0
11.8865	-0.0002	-0.001	-0.0002	0	-0.0003	-0.0007	-0.0008	-0.0007	-0.0005	0.0003	0.0003	0.0006	-0.0005	0	-0.0011	-0.001	-0.0008	0.0002	-0.0002	0
11.9199	0.0001	-0.0009	0	0	-0.0004	-0.0001	-0.001	-0.0004	-0.0009	-0.0001	0.0004	0.0002	-0.0005	-0.0001	-0.0009	-0.0009	0	-0.0004	0.0001	-0.0001
11.9533	0.0002	-0.0007	-0.0006	-0.0004	0	-0.0001	-0.0009	-0.0006	-0.0009	-0.0012	0	0.0009	-0.0005	0.0002	-0.001	0	0.0003	0.0003	-0.0004	0.0001
11.9866	0.0001	-0.0003	-0.0008	0.0004	0.0003	0	-0.001	-0.0001	-0.0007	-0.0008	0	0.0003	-0.0003	-0.0004	-0.0013	-0.0006	-0.0004	0.0001	0	0.0002
12.02	-0.0003	-0.0002	-0.0008	-0.0001	0.0002	-0.0002	-0.0007	-0.0003	-0.0009	-0.0003	0	-0.0002	0.0001	-0.0001	-0.0007	0	-0.0004	0.0002	-0.0003	-0.0003
12.0534	0.0002	-0.0003	-0.001	-0.0002	0.0001	-0.0002	0.0002	0	-0.0008	-0.0006	-0.0002	0.0001	-0.0008	-0.0001	-0.001	-0.0006	-0.0001	-0.0002	0.0002	-0.0005
12.0868	0.0003	0.0001	-0.0009	0.0002	-0.0003	0.0002	-0.0003	-0.0003	-0.0014	-0.0007	-0.0007	0	-0.0006	0.0001	-0.0007	-0.0001	0.0001	-0.0001	-0.0001	-0.0004
12.1202	0.0002	0.0006	-0.0008	-0.0004	0.0002	0.0012	-0.0003	-0.0006	-0.0012	-0.0003	-0.0002	0.0003	-0.0006	0.0005	-0.0007	0	-0.0006	-0.0001	-0.0004	0
12.1536	0	0.0001	-0.0006	-0.0004	-0.0005	0.0005	-0.0005	-0.0004	-0.0008	-0.0004	-0.0003	0	-0.0003	0.0001	-0.0003	0.0005	0.0001	0.0001	-0.0006	0.0004
12.187	-0.0001	0.0001	-0.0002	-0.0004	-0.0001	0.0003	-0.0011	-0.0006	-0.0009	-0.0005	-0.0002	0.0003	-0.0006	0.0001	-0.0005	0.0003	0.0003	-0.0006	-0.0003	-0.0004
12.2204	-0.0001	0.0002	-0.0009	-0.0003	0.0001	0.0003	-0.0003	-0.0002	-0.0009	-0.0006	-0.0001	0.0006	-0.0006	0.0006	-0.0005	0.0002	0.0008	-0.0002	-0.0006	0.0002
12.2538	0	-0.0002	-0.0006	-0.0005	0	0.0006	-0.0008	0.0003	-0.0012	-0.0008	-0.0003	0.0002	-0.0001	0.0006	-0.0005	0.0004	0	-0.0005	-0.0003	0.0009
12.2872	0.0008	0	-0.0004	-0.0008	-0.0001	0.0004	-0.0003	0.0004	-0.0004	-0.0003	0	0.0004	0	0.0003	-0.0001	0	0.0002	-0.0005	0	0.0003
12.3205	0.0005	-0.0001	0.0001	-0.0003	-0.0003	0.0004	0.0001	0.0012	0.0001	0.0003	-0.0005	0.0006	-0.0001	0.0004	0.0003	-0.0001	0.0002	-0.0004	-0.0003	0.0008
12.3539	0.0003	0	0	-0.0002	-0.0004	0.0005	0.0003	0.0002	-0.0001	0.0001	-0.0005	0.0008	0.0002	0	-0.0006	0.0002	-0.0001	-0.0003	-0.0007	0.0003
12.3873	0.0001	0.0006	0.0002	0	-0.0006	0.0006	0.0004	0.0003	0.0004	-0.0001	-0.0004	0	-0.0005	0	-0.0003	-0.0004	0.0003	0	-0.0007	0.0006
12.4207	0.0004	0.0007	0.0007	0.0003	-0.0005	0.0004	0	0.0005	0.0001	0	0	0.0004	-0.0008	0.0002	-0.0006	-0.0009	0	-0.0003	0.0009	0.0008
12.4541	0.0001	0.0002	0.0003	-0.0001	-0.0004	0	0.0001	0.0003	0.0002	-0.0003	0.0003	0.0005	-0.0004	-0.0002	-0.0002	-0.0005	-0.0007	-0.0002	-0.0005	0.0005
12.4875	-0.0002	-0.0001	0.0002	0	-0.0003	-0.0008	-0.0004	0.0003	0	-0.0002	-0.0002	-0.0002	-0.0002	0.0001	-0.0001	-0.0004	-0.0002	0.0001	-0.0002	0.001
12.5209	-0.0006	-0.0006	0.0001	-0.0001	0.0003	-0.0006	-0.0003	-0.0002	0	0.0001	0	0.0002	0	0.0001	-0.0004	-0.0004	-0.0004	0.0001	-0.0002	0.0009
12.5543	-0.0001	-0.0004	0	0	-0.001	-0.0007	-0.0002	0.0002	0.0003	0.0003	0.0004	0	-0.0001	0.0005	-0.0003	0.0002	-0.0004	0.0005	0	0.0005
12.5877	0	-0.0009	-0.0001	0.0005	-0.0004	-0.0008	-0.0004	0.0002	0.0001	-0.0004	-0.0002	0.0005	0	0.0005	-0.0003	0.0001	0.0001	0	0.0006	0.0004
12.621	0.0002	-0.0007	-0.0006	0.0005	-0.0006	-0.0015	-0.0007	-0.0003	-0.0003	-0.0002	0.0006	0.0007	0.0006	0.0004	0.0002	0.0004	0.0002	0.0005	0.0003	0
12.6544	-0.0001	-0.0005	-0.0011	0.0008	-0.0002	-0.0012	-0.0014	-0.0006	-0.0001	-0.0002	0.0003	0.0006	-0.0001	0.0004	0.0004	-0.0001	-0.0005	0.0005	-0.0005	0.0002
12.6878	-0.0005	-0.0009	-0.0007	0	-0.0002	-0.001	-0.001	-0.0013	-0.0002	-0.0006	-0.0001	-0.0001	0.0005	0	0	0.0002	-0.0003	0.0002	-0.0003	0.0003
12.7212	-0.0007	-0.0008	-0.0011	0	0	-0.0008	-0.0008	-0.0013	-0.0002	-0.0001	0.0003	-0.0002	0.0001	0.0004	0	-0.0001	0.0001	-0.0001	0	0.0001
12.7546	-0.0008	-0.0004	-0.0013	0.0002	0.0001	-0.0004	-0.0005	-0.0008	-0.0008	-0.0005	0	-0.0004	-0.0003	0	-0.0004	-0.0005	-0.0001	-0.0002	-0.0003	-0.0001
12.788	-0.0001	-0.0007	-0.0013	-0.0002	-0.0005	-0.0008	-0.0006	-0.0005	-0.0006	-0.0004	0.0001	-0.0002	0.0002	-0.0007	-0.0004	-0.0001	0.0001	0.0001	-0.0001	-0.0006
12.8214	-0.0006	-0.0008	-0.0009	0.0002	-0.0005	-0.0003	-0.0009	-0.0004	-0.0004	-0.0006	0	-0.0001	-0.0001	-0.0003	-0.001	-0.0004	-0.0005	0.0005	-0.0001	-0.0003
12.8548	0.0003	-0.0005	-0.0014	0.0003	-0.0001	-0.0007	-0.0003	-0.0004	-0.0006	-0.0004	0	0.0004	-0.0003	-0.0004	-0.0009	0	-0.0006	0.0003	-0.0005	-0.0005
12.8881	-0.0001	-0.0009	-0.0008	-0.0003	-0.0001	-0.0001	-0.0011	-0.0005	-0.0008	-0.0004	0.0006	0.0006	-0.0005	0.0002	-0.0008	-0.0006	-0.0004	0.0001	-0.0006	0
12.9215	0	-0.0004	-0.0004	-0.0005	-0.0005	-0.0004	-0.0009	-0.0005	-0.0015	-0.0008	0.0002	0.0007	-0.0003	0.0002	-0.0008	-0.0002	0.0002	-0.0002	-0.0006	0.0004
12.9549	-0.0004	-0.0005	-0.0007	0.0002	-0.0002	-0.0002	-0.0008	-0.0009	-0.0012	-0.0003	0	0.0002	-0.0003	0	-0.0006	-0.0001	0.0004	-0.0002	-0.0005	0.0002
12.9883	-0.0002	-0.0005	-0.0003	-0.0003	-0.0001	-0.0006	-0.0008	-0.0006	-0.0011	-0.0003	0.0002	0.0005	-0.0003	-0.0002	-0.0004	-0.0001	0.0002	0.0004	-0.0001	0.0001
13.0217	-0.0005	-0.0003	-0.0005	-0.0005	0.0001	-0.0003	-0.0006	-0.0006	-0.0007	-0.0005	0.0002	0.0001	-0.0001	0.0007	-0.0004	0.0002	0.0002	0.0001	-0.0008	0.0001
13.0551	0	-0.0002	-0.0009	-0.0002	-0.0002	0	-0.0002	-0.0007	-0.0006	-0.0001	-0.0005	-0.0001	-0.0005	-0.0003	-0.0003	-0.0005	-0.0001	-0.0001	-0.0006	0.0001
13.0885	-0.0004	-0.0002	-0.0005	0.0001	-0.0002	-0.0003	-0.0004	0.0003	-0.0009	-0.0009	-0.0001	0	-0.0001	0.0002	-0.0004	-0.0002	-0.0003	-0.0004	-0.0008	-0.0002
13.1219	-0.0004	0	-0.0006	0.0004	-0.0003	-0.0001	-0.0001	0.0001	-0.0007	-0.0009	0	0.0008	-0.0002	-0.0009	-0.0005	-0.0002	-0.0001	-0.0002	0	0
13.1553	-0.0005	0.0002	-0.0001	-0.0004	-0.0005	-0.0001	0	0	-0.0009	-0.0006	0.0001	0.0005	-0.0002	0.0005	-0.0003	-0.0001	-0.0004	-0.0001	-0.0009	0.0001
13.1887	0	-0.0002	-0.0001	-0.0002	-0.0006	-0.0001	0.0003	0	-0.0003	-0.0003	-0.0003	0.0004	0.0002	0.0007	-0.0002	0.0006	0.0001	0	-0.0008	0.0001
13.222	-0.0003	0.0001	-0.0003	-0.0002	-0.0003	-0.0002	-0.0007	-0.0005	-0.0011	-0.0008	-0.0002	0.0007	0	0.0006	-0.0001	-0.0004	0.0005	0.0003	-0.0006	0
13.2554	-0.0003	-0.0005	-0.0007	0.0001	-0.0002	-0.0003	0	-0.0001	-0.0011	-0.0006	-0.0001	0.0005	-0.0001	0.0016	0.0006	-0.0003	0.0001	0.0003	-0.0005	0.0003
13.2888	-0.0005	0.0004	0	-0.0004	-0.0005	0	-0.0001	-0.0001	-0.0006	-0.0004	0.0003	0.0001	0.0002	0.0008	0.0005	0.0004	0.0003	0.0002	-0.0006	0.0001
13.3222	-0.0001	0.0002	-0.0002	0.0002	-0.0006	0.0004	0.0003	0	-0.0007	-0.0001	0.0001	0.0002	-0.0001	0.0002	0.0005	0.0004	0.0004	-0.0001	-0.0007	0.0003
13.3556	0.0002	0.0001	-0.0006	0.0006	0.0001	0.0001	0.0001	0.0001	0.0004	-0.0006	0.0007	0.0004	-0.0001	0.0004	0.0005	0.0008	0.0002	-0.0005	-0.0009	0.0001
13.389	0.0006	0.0003	-0.0005	-0.0001	-0.0001	0.0004	0.0005	-0.0004	-0.0002	0	0.0002	0.0005	-0.0004	0.0002	-0.0002	-0.0001	-0.0005	-0.0001	-0.0005	0.0003
13.4224	-0.0001	0.0003	0.0002	0	0.0001	0.0003	0.0001	0.0001	0	-0.0003	0.0003	-0.0002	0.0002	0.0002	-0.0004	-0.0002	0	-0.0004	-0.0005	0.0006
13.4558	-0.0001	0.0006	-0.0003	0.0002	0	0.0005	-0.0004	0	0.0004	0.0002	0.0001	-0.0002	-0.0003	0	-0.0004	-0.0003	-0.0008	-0.0003	-0.0005	0.0009
13.4892	-0.0001	0.0006	0.0003	0	0	0.0001	-0.0004	0.0011	0.0002	-0.0002	0.0004	-0.0002	-0.0007	0.0001	-0.0006	-0.0007	-0.001	-0.0007	-0.0006	0.0002
13.5225	-0.0002	0.0002	0	0.0005	0.0002	0.0002	-0.0002	0.0002	0.0004	-0.0005	0.0005	-0.0001	-0.0008	0	-0.0003	-0.0006	-0.0006	-0.0003	-0.0001	0
13.5559	0	0.0008	0.0002	0.0008	-0.0001	-0.0001	0.0001	0.0002	0	-0.0003	0.0002	0.0003	-0.0005	-0.0008	-0.0006	-0.0007	-0.0007	-0.0005	-0.0003	0.0001
13.5893	-0.0001	0	0	0.0006	-0.0003	0.0002	-0.0001	-0.0002	0	0.0002	0.0005	0.0002	-0.0007	-0.0001	-0.0008	-0.0004	-0.0008	-0.0007	-0.0005	-0.0001
13.6227	0	0	0.0003	0.0008	-0.0004	0.0002	-0.0002	-0.0001	-0.0001	-0.0003	0	0.0004	-0.0007	0.0002	-0.0011	-0.0011	-0.0008	-0.0004	-0.0007	-0.0003
13.6561	0.0001	0.0003	-0.0003	0.0007	-0.0002	-0.0001	-0.0006	-0.0002	-0.0001	-0.0003	-0.0003	-0.0003	-0.0006	-0.0001	-0.0017	-0.0006	-0.0004	-0.0004	-0.0007	0.0001
13.6895	-0.0003	-0.0002	-0.0002	0	-0.0002	-0.0002	-0.0009	-0.0005	-0.0001	-0.0007	-0.0004	0.0003	-0.0005	-0.0009	-0.0011	-0.0008	-0.0008	-0.0003	-0.0003	0.0001
13.7229	-0.0001	-0.0002	-0.0004	0.0002	0.0001	-0.0001	-0.0005	-0.0004	-0.0006	-0.0005	-0.0001	0.0008	-0.0003	-0.0003	-0.0009	-0.0006	-0.0006	-0.0007	-0.0008	0.0002
13.7563	-0.0005	-0.0001	-0.0005	-0.0003	0.0001	0	-0.0005	-0.0009	-0.0007	-0.0003	-0.0002	0.0007	-0.0003	0.0003	-0.0006	-0.0002	-0.0008	-0.0003	-0.0008	-0.0003
13.7896	-0.0005	-0.0007	-0.0005	-0.0001	-0.0004	0.0001	-0.0012	-0.0005	-0.0007	-0.0007	0.0005	0.0007	-0.0002	0.0004	-0.0005	0.0003	-0.0004	-0.0004	-0.0004	0
13.823	-0.0001	-0.0006	-0.0001	0.0003	-0.0003	0.0003	-0.0003	-0.0017	-0.001	-0.0009	0.0003	0.001	-0.0001	0.0003	-0.0006	0	-0.0004	-0.0003	-0.0009	-0.0002
13.8564	-0.0003	-0.0005	-0.0006	-0.0006	-0.0002	0.0004	-0.0005	-0.0012	-0.0006	-0.0009	0.0001	0.0004	0.0003	0.0001	-0.0014	0.0001	-0.0007	-0.0006	-0.0004	-0.0002
13.8898	-0.0006	-0.0004	-0.001	0.0002	-0.0001	0.0005	-0.0005	-0.0004	-0.0004	-0.0003	0.0002	0.0005	0	0.0003	-0.0003	-0.0003	-0.0002	-0.0006	-0.0006	0.0003
13.9232	-0.0003	-0.0004	-0.0008	0.0006	-0.0002	0.0003	-0.0003	-0.0004	-0.0002	0	0.0001	0.0002	-0.0006	0.0004	-0.0002	-0.0003	-0.0001	0	-0.0001	-0.0002
13.9566	-0.0004	-0.0001	-0.0002	0.0001	-0.0003	0.0002	-0.0003	-0.0008	0	-0.0006	0.0002	0.0007	-0.0007	0.0005	-0.0008	-0.0004	-0.0003	0.0002	-0.0008	-0.0006
13.99	-0.0003	-0.0001	-0.001	0.0001	-0.0003	0.0001	0.0004	-0.0001	-0.0006	-0.0003	-0.0001	0.0006	0.0001	0.0004	-0.0008	-0.0006	-0.0003	-0.0002	-0.0005	0.0001
14.0234	-0.0005	-0.0001	-0.0004	-0.0001	-0.0001	0.0007	0	-0.0004	-0.0008	-0.0005	-0.0003	0.0008	-0.0001	-0.0001	-0.0002	0.0001	-0.0002	-0.0011	-0.0001	0.0005
14.0568	0.0002	-0.0005	-0.0003	-0.0003	-0.0003	0.0007	0.0001	0.0002	-0.0004	-0.0005	-0.0007	0.001	-0.0003	0	-0.0002	-0.0003	-0.0001	-0.0004	0.0001	0.0005
14.0901	-0.0002	-0.0001	-0.0006	-0.0005	0.0001	0.0006	0.0002	-0.0002	0	0	0.0002	-0.0007	-0.0004	0.0004	-0.0003	-0.0002	-0.0002	-0.0002	-0.0005	0.0004
14.1235	-0.0006	0.0003	0	-0.0003	0.0003	0.0006	0.0005	0.0003	0	-0.0004	0.0003	0.0001	-0.0011	0	-0.0009	-0.0006	-0.0003	-0.0006	-0.0004	0.0004
14.1569	-0.0001	-0.0004	0.0001	-0.0001	0.0001	0.0009	-0.0001	-0.0003	0.0003	-0.0003	-0.0003	-0.0001	-0.0004	-0.0005	-0.0009	-0.0002	-0.0001	-0.0003	-0.0002	0.0004
14.1903	0.0002	0	0	0	0	0.0011	0.0005	0	0.0006	-0.0003	-0.0003	0.0004	-0.0008	0	-0.0011	0.0003	-0.0007	-0.0007	-0.0004	0.0004
14.2237	0.0001	0.0003	0	0.0002	-0.0004	0.0009	0.0004	0.0003	0.0006	-0.0003	-0.0007	-0.0002	-0.0013	-0.0001	-0.001	-0.0003	-0.0007	-0.0002	-0.0008	0.0005
14.2571	-0.0005	0	0.0001	0.0002	-0.0005	0.0007	0.0002	0.0001	0.0003	0.0002	-0.0004	0.0004	-0.0008	-0.0008	-0.001	-0.0003	-0.0005	0	-0.0004	0.0001
14.2905	-0.0003	0.0001	-0.0001	0	-0.0006	0.0004	-0.0001	0.0002	0.0002	-0.0002	-0.0006	0.0001	-0.0014	-0.0005	-0.0009	-0.0006	-0.0007	-0.0001	-0.0001	0.0005
14.3239	-0.0003	0	-0.0003	-0.0001	-0.001	0.0005	-0.0005	0.0001	0.0002	-0.0006	0	0	-0.0011	0.0003	-0.0009	-0.0002	-0.001	-0.0003	-0.0003	-0.0003
14.3573	-0.0005	-0.0004	-0.0006	0	-0.0007	0.0002	-0.0002	-0.0002	0	-0.0004	-0.0001	-0.0002	-0.0003	0.0002	-0.0012	-0.0003	-0.0009	0	-0.0001	-0.0001
14.3907	-0.0006	-0.0007	-0.0004	-0.0006	-0.0009	-0.0009	-0.001	-0.0005	0	-0.0003	-0.0002	0.0002	0.0001	0.0003	-0.0007	-0.0004	-0.0005	-0.0001	-0.0002	0.0001
14.424	-0.0011	-0.0007	-0.0006	-0.0006	-0.0014	-0.0005	-0.0006	-0.0008	-0.0001	0	0.0006	0.0006	-0.0003	0	-0.0007	0.0002	-0.0002	-0.0004	-0.0001	0.0002
14.4574	-0.0009	-0.0007	-0.0008	0.0002	-0.0008	-0.0008	-0.0013	-0.0008	-0.0008	0	0.0003	0.001	0.0006	0.0012	0.0002	0.0001	-0.0004	0.0001	0.0002	0.0002
14.4908	-0.0007	-0.0011	-0.0006	0.0003	-0.0007	-0.0007	-0.0017	-0.0007	-0.0011	-0.0004	0.0006	0.0006	0.0009	0.0009	0	0	0	-0.0002	-0.0005	0.0005
14.5242	-0.0005	-0.0006	-0.0005	-0.0002	-0.0005	-0.0011	-0.0014	-0.0012	-0.0007	-0.0001	0.0009	0.0014	0.0011	0.0012	-0.0001	-0.0003	0.0004	0.0001	0	0.0003
14.5576	-0.0007	-0.0005	-0.0005	-0.0002	-0.0009	-0.0004	-0.0015	-0.0013	-0.001	-0.0006	0.0011	0.0017	0.0009	0.0015	0.0007	0.0006	-0.0001	0.0005	-0.0005	0
14.591	-0.0003	-0.001	-0.0007	0.0001	-0.0007	0	-0.0016	-0.0006	-0.001	-0.0002	0.0011	0.0014	0.001	0.0007	0.0006	0.0006	0.0003	0.0003	0	-0.0003
14.6244	-0.0006	-0.0003	-0.0002	-0.0001	-0.0006	-0.0003	-0.001	-0.0007	-0.0006	-0.0005	0.0007	0.0013	0.0009	0.001	0.0001	0.0001	0.0005	0.0006	0.0002	-0.0003
14.6578	-0.0002	-0.0008	-0.0002	-0.0003	-0.0004	0.0001	-0.0006	-0.0004	-0.0003	-0.0001	0.0008	0.0007	0.0004	0.0004	-0.0002	-0.0002	-0.0003	0.0008	0	-0.0008
14.6912	-0.0003	-0.0004	-0.0003	0.0004	0	0.0003	-0.0007	0	-0.0003	-0.0003	0.0003	0.0001	0	0.0005	0	-0.001	-0.0009	0.0003	-0.0006	-0.0005
14.7245	-0.0001	-0.0008	-0.0004	-0.0002	-0.0003	0	-0.0007	0.0002	-0.0003	-0.0003	-0.0007	0.0007	-0.0006	0.0005	-0.0006	-0.0003	-0.0005	0.0005	-0.0006	-0.0001
14.7579	0	-0.0007	-0.0001	0	-0.0004	0.0006	0.0001	-0.0007	-0.0003	-0.0002	0.0002	0.0005	-0.0007	0.0001	-0.0011	-0.0004	-0.0009	0.0001	-0.0003	-0.0006
14.7913	0.0008	0.0001	-0.0003	-0.0001	-0.0008	0.0001	0	-0.0006	-0.0005	-0.0007	-0.0001	0.0007	-0.0002	-0.0004	-0.001	-0.0005	-0.0003	-0.0005	-0.0002	-0.0002
14.8247	0.0001	-0.0005	-0.0004	-0.0002	-0.0005	0.0003	-0.0005	-0.0005	-0.0008	-0.0006	-0.0004	0	0.0002	-0.0005	-0.0011	-0.0009	-0.0008	-0.0001	-0.001	-0.0003
14.8581	0.0007	-0.0006	-0.0006	-0.0006	-0.0003	0	-0.0011	0.0001	-0.0003	-0.0004	0.0002	0.0001	-0.0001	-0.0001	-0.0005	-0.0003	-0.0007	-0.0004	0	0.0001
14.8915	0.0002	0	-0.0009	-0.0005	-0.0006	-0.0002	-0.0009	-0.0003	0	-0.0004	0.0006	0.0003	0.0005	-0.0001	-0.0007	-0.0001	-0.0006	-0.0005	-0.0001	-0.0001
14.9249	0.0003	0.0001	-0.0004	-0.0005	-0.0008	0.0002	-0.0007	0.0001	-0.0005	-0.0006	-0.0004	0.0003	-0.0001	0	-0.0012	-0.0004	-0.0004	0.0002	-0.0008	0.0004
14.9583	0.0004	0.0002	0.0001	-0.0003	-0.0005	-0.0004	-0.0001	0.0002	-0.0004	-0.0007	-0.0003	0.0001	-0.0003	-0.0005	-0.0009	-0.0006	-0.0003	0.0009	0	-0.0004
14.9916	0.0001	-0.0002	-0.0004	-0.0003	-0.0005	0.0003	0.0003	0	-0.0004	-0.0002	-0.0007	0.0005	0.0001	-0.0008	-0.0007	-0.0003	0.0001	0.0003	0	0.0003
15.025	0.0002	-0.0004	-0.0001	-0.0002	-0.0003	0.0003	-0.0002	0.0002	-0.0002	-0.0005	-0.0003	0.0003	-0.0005	-0.0003	-0.0011	-0.0003	0.0001	0	0	0.0003
15.0584	0.0003	0.0001	0.0002	-0.0001	-0.0005	-0.0001	-0.0001	0	-0.0005	-0.0006	-0.0005	0.0002	-0.001	-0.0007	-0.0011	-0.0006	-0.0004	0.0001	-0.0003	0.0001
15.0918	0.0002	-0.0002	0.0001	-0.0003	-0.0004	-0.0001	-0.0011	0	0.0003	-0.0005	-0.0002	0	-0.0009	-0.0001	-0.0011	-0.0005	-0.0002	-0.0002	-0.0002	0.0002
15.1252	-0.0006	-0.0005	-0.0004	-0.0001	0	0.0003	-0.0009	-0.0002	0	-0.0004	-0.0002	0.0002	-0.0007	0.0001	-0.0007	0.0002	-0.0001	0.0002	-0.0002	0.0003
15.1586	-0.0001	-0.0002	0.0004	0.0004	-0.0003	0.0003	-0.0008	0.0001	0.0001	-0.0003	0.0004	0.0003	-0.0008	0.0001	-0.0006	-0.0002	0	-0.0001	-0.0002	0
15.192	-0.0004	-0.0003	-0.0001	0.0007	0.0002	0.0001	-0.0004	-0.0001	0	-0.0003	-0.0001	0.0006	0.0001	0.0007	-0.0001	0.0001	-0.0002	0.0004	-0.0004	0.0005
15.2254	0.0002	0	-0.0003	0.0005	-0.0003	-0.0003	-0.0004	0.0004	-0.0007	-0.0001	0.0004	0.0005	-0.0002	0.0008	-0.0003	0.001	0.0003	0	-0.0003	-0.0003
15.2588	-0.0001	-0.0004	0.0002	0.0008	-0.0009	0.0007	-0.0006	0.0002	-0.0001	-0.0001	0.0003	0.0002	-0.0001	0.0004	-0.0001	0.0003	0	0.0003	-0.0004	-0.0004
15.2921	0.0002	0	0.0004	0.0001	-0.0001	0.0008	-0.0004	0.0001	0.0002	-0.0002	0.0002	0.0004	-0.0003	0.001	0.0002	-0.0003	0	0.0004	-0.0011	-0.0005
15.3255	0.0001	0.0003	0	0.0009	-0.0003	-0.0001	-0.0004	0.0006	-0.0001	-0.0002	-0.0003	0.0009	0.0004	0.0007	-0.0002	0.0002	0	-0.0004	-0.0006	0.0003
15.3589	-0.0008	-0.0007	-0.0004	0.0004	-0.0003	-0.0002	0	0.0007	-0.0005	-0.0003	0	0.0001	0.0003	0.0011	-0.0003	0.0001	-0.0008	0.0008	-0.0006	-0.0002
15.3923	0	0.0001	-0.0003	0.0003	-0.0005	-0.0005	-0.0005	0.0005	-0.0005	-0.0001	0.0002	0.0001	0.0002	0.0005	-0.0005	-0.0001	-0.0008	0.0001	-0.0009	-0.0002
15.4257	0.0004	0.0006	0	0.0005	0	0.0007	-0.0007	0	0	-0.0002	-0.0002	0.0009	-0.0002	0.0002	-0.0004	0	-0.0007	0.0001	-0.001	0.0002
15.4591	0.0002	0	-0.0004	0.0008	-0.0002	0.0009	-0.0003	-0.0001	0	-0.0003	0	-0.0002	-0.0001	0.0001	-0.0008	0	-0.0001	0.0004	-0.0008	-0.0001
15.4925	0.0004	0.0001	-0.0006	-0.0006	-0.0004	-0.0001	-0.0003	-0.0003	-0.0004	-0.0004	0.0004	0	-0.0006	0.0002	-0.0002	-0.0005	-0.0004	-0.0002	-0.0004	-0.0003
15.5259	0.0005	0.0002	-0.0003	-0.0003	-0.0008	0	-0.0007	-0.0005	-0.0004	-0.0006	0.0006	0.0002	-0.0001	0	-0.0005	-0.0004	-0.0002	-0.0005	-0.0004	-0.0002
15.5593	-0.0001	-0.0002	-0.0004	-0.0003	-0.0005	-0.0003	-0.0005	-0.0002	-0.0008	-0.0007	0.0003	-0.0001	0.0004	0.0002	-0.0003	-0.0004	-0.0006	-0.0005	-0.0005	0
15.5927	0.0003	0.0002	-0.0003	-0.0002	-0.0006	0.0003	-0.0009	-0.0003	-0.0005	-0.0012	-0.0001	0.0008	-0.0003	0.0003	-0.0006	-0.0004	-0.0001	-0.0004	-0.0003	-0.0001
15.626	0.0004	-0.0002	-0.0002	-0.0006	-0.0009	-0.0004	-0.0009	-0.0004	-0.001	-0.0004	-0.0009	0.0003	-0.0001	0.0009	-0.0005	0.0002	-0.0002	0.0002	-0.0005	-0.0005
15.6594	0.0005	-0.0002	-0.0007	-0.0001	-0.0006	-0.0003	-0.0007	0.0001	-0.0008	-0.0008	0.0001	0.0002	-0.0006	0.0006	-0.0001	-0.0004	-0.0006	-0.0003	-0.0007	0
15.6928	-0.0001	-0.0002	-0.0008	0.0002	-0.0006	0.0003	-0.0007	-0.0004	-0.0008	-0.0006	-0.0009	0.0003	-0.0002	0.0002	0	-0.0006	-0.0005	-0.0002	-0.0003	0
15.7262	-0.0001	-0.0005	-0.0002	0	-0.0007	0.0004	-0.0004	-0.0004	-0.0009	-0.0007	-0.0004	-0.0002	0.0004	0.0002	-0.0002	-0.0008	-0.0006	-0.0002	0.0001	0
15.7596	-0.0001	-0.0005	0.0001	-0.0003	-0.0006	0.0001	-0.0006	-0.0003	-0.0006	-0.0006	-0.0005	-0.0002	-0.0003	-0.0005	-0.0007	-0.0002	-0.0004	-0.0006	0.0002	0.0006
15.793	-0.0009	-0.0001	-0.0001	0.0002	-0.0009	-0.0002	-0.0008	0	-0.0006	-0.0006	-0.0008	-0.0001	0.0003	-0.0001	-0.0004	-0.0005	-0.0003	-0.0002	-0.0003	0.0002
15.8264	-0.0004	-0.0005	0	-0.0002	-0.0006	0.0002	-0.0006	-0.0003	-0.0002	-0.0006	-0.0002	-0.0002	-0.0004	-0.0004	-0.0003	0.0001	-0.0002	-0.0004	-0.0004	0
15.8598	-0.0006	-0.0005	-0.0003	0.0005	-0.0004	0.0003	-0.0003	-0.0002	-0.0001	-0.0005	-0.0002	0.0001	-0.0005	0.0003	-0.0002	0.0009	0.0001	0.0003	-0.0002	0.0005
15.8932	-0.0007	-0.0004	-0.0004	0.0003	-0.0011	0.0002	-0.0004	0.0002	0	-0.0009	0.0002	0.0003	-0.0005	0	-0.0005	0.0007	-0.0004	0.0001	-0.0004	-0.0006
15.9265	-0.0003	-0.0005	-0.0004	0	-0.0005	0	-0.0007	0.0005	-0.0001	-0.0004	0.0004	0.0004	-0.0007	0.0001	-0.0003	0.0001	-0.0004	0	-0.0008	-0.0004
15.9599	0	-0.0002	-0.0002	0.0007	-0.0004	0.0005	-0.0007	-0.0004	0	-0.0004	0.0004	0.0005	0	0.0001	0	0.0005	-0.0005	-0.0001	-0.0003	0.0001
15.9933	-0.0005	-0.0004	-0.0004	0.0012	-0.0001	-0.0001	-0.0002	0.0006	-0.0001	-0.0001	0.0004	0.0006	0.0002	0.0008	0.0001	0.0006	-0.0006	0.0004	-0.0005	0.0002
16.0267	-0.0004	-0.001	-0.0009	0.0007	0.0002	-0.0001	0.0002	0.0004	-0.0005	-0.0003	0.0003	0.0009	-0.0001	0.0009	-0.0001	-0.0001	-0.0002	0	-0.0005	0.0003
16.0601	-0.0001	-0.0007	-0.0006	0.0004	-0.0006	0.0004	-0.0004	0.0002	0.0006	-0.0002	0	0.0004	0.0002	0.0004	0	0.0004	-0.0003	-0.0002	-0.0008	0
16.0935	-0.0002	-0.0008	-0.0001	0.0005	-0.0004	0.0006	-0.0005	-0.0002	-0.0002	0	0.0006	0.0006	-0.0001	0.0005	0	0.0002	-0.001	-0.0003	-0.001	-0.0002
16.1269	-0.0001	-0.0005	0.0001	0.0011	0	0.0001	0.0002	-0.0001	-0.0001	-0.0004	0.0002	0.0005	-0.0001	0.0005	-0.0001	-0.0004	-0.0004	-0.0003	-0.0002	-0.0006
16.1603	-0.0001	-0.0002	-0.0002	0.0004	0	-0.0001	-0.0004	0.0001	-0.0005	0.0003	0.0001	0.0004	-0.0002	0.0001	0.0001	-0.0004	-0.0012	-0.0006	-0.0003	-0.0002
16.1937	0.0006	-0.0004	-0.0003	0.0008	-0.0002	0.0001	-0.0003	0	-0.0004	0.0002	0	0.0005	0.0001	0.0007	-0.0003	-0.0001	-0.0007	-0.0004	-0.0008	0.0002
16.227	0.0002	0	-0.0003	0.0005	-0.0004	0	-0.0007	0.0003	-0.0008	-0.0007	0	-0.0006	-0.0002	0.0002	-0.0001	-0.0006	-0.0008	-0.0004	0	0.0002
16.2604	0	0.0002	-0.0002	0.0007	-0.0006	0.0005	-0.0009	0.0001	-0.0005	-0.0002	-0.0003	-0.0004	-0.0002	0.0003	-0.0007	0	-0.0005	-0.0003	-0.0005	-0.0003
16.2938	-0.0001	0.0005	-0.0001	0.0003	-0.0003	-0.0004	-0.0008	0.0002	-0.0008	-0.0004	0.0003	-0.0004	-0.0004	0.0001	-0.0005	-0.0002	-0.0007	-0.0001	-0.0001	-0.0002
16.3272	0.0001	0.0007	0.0002	0.0004	-0.0007	-0.0003	0.0001	0.0002	-0.0004	-0.0008	-0.0003	-0.0005	-0.0002	0.0005	-0.0003	0.0002	-0.0005	-0.0001	-0.0002	-0.0002
16.3606	-0.0001	0.0002	-0.0001	0	-0.0005	0.0002	-0.0001	-0.0002	-0.0009	-0.0006	-0.0007	-0.0002	-0.0001	0	-0.0006	-0.0008	-0.0005	-0.0001	-0.0006	-0.0004
16.394	0.0002	0	-0.0002	0	-0.0011	-0.0003	0	0.0003	-0.0008	-0.0008	-0.0005	-0.0002	-0.0005	-0.0001	-0.0004	-0.0004	-0.0006	-0.0003	-0.0006	-0.0004
16.4274	-0.0001	0	-0.0003	-0.0003	-0.0007	-0.0004	-0.0005	0.0005	-0.0008	-0.0008	-0.0006	0.0002	-0.0001	-0.0001	-0.0004	0.0002	-0.0002	0.0001	-0.0003	-0.0003
16.4608	-0.0001	0	-0.0005	0.0003	-0.0005	-0.0002	0	-0.0004	-0.0015	-0.0008	-0.0003	-0.0003	-0.0008	0.0002	-0.001	-0.0006	-0.0002	-0.0001	-0.0007	0.0005
16.4942	-0.0004	-0.0001	-0.0008	-0.0003	-0.0005	0.0002	-0.0002	0.0004	-0.0008	-0.0009	-0.0004	-0.0003	-0.0007	-0.0003	-0.0002	-0.0006	-0.0005	0.0005	-0.0003	-0.0002
16.5276	-0.0004	-0.0004	-0.0003	-0.0005	-0.0009	-0.0001	-0.0002	0.0001	-0.0006	-0.0003	-0.0001	0.0004	-0.0009	0.0004	-0.0006	0.0001	-0.0005	0.0002	-0.0003	0.0003
16.5609	-0.0003	-0.0003	0.0002	0.0001	-0.0008	-0.0002	-0.0002	0.0003	-0.0007	-0.0004	0	0.0002	-0.0001	-0.0001	-0.0004	0.0003	-0.0003	-0.0005	-0.0008	0
16.5943	-0.0001	0	0.0002	0.0001	-0.0006	-0.0001	-0.0006	0.0008	-0.0005	-0.0007	-0.0005	-0.0004	-0.0006	0.0003	-0.0004	-0.0002	-0.0004	0.0004	-0.0005	-0.0004
16.6277	-0.0005	-0.0002	-0.0005	0.0002	-0.0002	-0.0004	-0.0008	0	-0.0009	-0.0001	-0.0002	0.0002	-0.0001	0	-0.0006	0	-0.0005	-0.0002	-0.0009	0.0002
16.6611	-0.0003	-0.0009	-0.0002	0.0001	-0.0004	0.0002	-0.0006	-0.0005	-0.0001	-0.0004	-0.0002	0.0004	0	0.0001	-0.0006	-0.0002	-0.0001	0	-0.0007	-0.0003
16.6945	-0.0005	-0.0007	-0.0004	0.0003	-0.0001	0.0001	-0.0004	0.0003	0.0003	-0.0004	-0.0001	0.0003	0.0002	0.0006	-0.0001	-0.0001	-0.0002	-0.0002	-0.0003	-0.0002
16.7279	-0.0006	-0.0008	-0.0003	0.0003	0.0001	-0.0002	-0.0003	-0.0003	0.0001	-0.0003	-0.0004	-0.0001	-0.0003	-0.0003	-0.0002	-0.0002	-0.0004	-0.0005	-0.0012	-0.0001
16.7613	-0.0003	-0.0008	-0.0008	0.001	0.0004	-0.0001	-0.001	-0.0003	-0.0003	0.0004	-0.0001	0	-0.0006	0.0003	-0.0001	-0.0006	-0.0004	0	-0.0005	0
16.7947	-0.0004	-0.0006	-0.001	0.0003	-0.0002	-0.0001	-0.0006	-0.0001	0.0005	0	0.0003	0.0001	-0.0003	0.0003	-0.0003	0.0004	-0.0007	-0.0005	-0.0001	0
16.8281	-0.0005	-0.0009	-0.001	-0.0001	-0.0001	-0.0004	-0.0007	-0.0001	-0.0001	-0.0001	0.0001	-0.0001	-0.0003	0.0003	-0.0005	-0.0002	-0.0005	-0.0004	-0.0003	-0.0007
16.8614	-0.0005	-0.0007	-0.0006	0.0002	-0.0002	-0.0005	-0.0007	0	0.0002	0.0002	0	0.0005	0.0001	0.0002	0.0005	-0.0007	-0.0002	-0.0001	-0.0005	-0.0006
16.8948	-0.0006	-0.0006	-0.001	0.0004	-0.0001	0.0003	-0.0008	0.0003	0.0006	-0.0005	0.0001	0.0001	0.0006	-0.0001	-0.0003	0.0002	-0.0007	0	-0.001	-0.0007
16.9282	-0.0002	0.0001	-0.001	0.0004	-0.0004	-0.0004	-0.0005	-0.0001	-0.0006	-0.0003	0.0002	0.0003	0.0004	0.0006	-0.0001	-0.0003	-0.0006	-0.0003	-0.0003	-0.0008
16.9616	-0.0003	-0.0002	-0.0012	-0.0003	-0.0003	-0.0004	-0.0008	-0.0006	-0.0004	-0.0004	0.0003	0.0006	-0.0002	0.0006	0.0001	-0.0006	-0.0002	-0.0005	-0.0003	-0.0005
16.995	-0.0003	0	-0.0008	0.0001	-0.0005	0.0001	-0.0008	-0.0005	-0.0004	0.0002	0.0001	-0.0001	-0.0002	0.0002	-0.0003	-0.0005	-0.0008	-0.0001	-0.0006	-0.0001
17.0284	0	0	-0.0004	-0.0001	-0.0006	0.0004	-0.0004	-0.0004	-0.0009	-0.0004	0.0006	0.0003	-0.0006	0.0002	0	-0.0004	-0.0006	0.0002	-0.0008	-0.0003
17.0618	0.0002	0	-0.0007	-0.0008	-0.0003	0.0003	-0.0009	-0.0002	-0.0005	-0.0001	0.0004	0	-0.0002	0.0003	0	-0.0002	-0.0006	-0.0001	-0.0002	0
17.0952	0.0005	0	-0.0006	-0.0011	-0.0007	0.0001	-0.0004	-0.0001	-0.0007	-0.0008	0.0001	-0.0007	0	0.0003	-0.0003	-0.0005	-0.0004	0.0002	-0.0003	-0.0003
17.1286	-0.0002	0.0003	-0.0006	-0.0005	-0.0007	0.0004	0.0004	0.0005	-0.0005	-0.0009	-0.0003	-0.0001	-0.0005	0	-0.0006	0.0001	-0.0002	-0.0002	-0.0005	0
17.1619	0	0.0001	-0.0005	-0.0006	-0.0002	0.0001	0	0.0004	-0.0009	-0.001	-0.0001	-0.0012	-0.0006	0	-0.0006	0.0001	-0.0005	-0.0002	-0.0004	0
17.1953	0	-0.0002	-0.0002	-0.0001	-0.0001	0.0005	-0.0001	0.0001	-0.0008	-0.0006	-0.0001	-0.0003	-0.0005	-0.0004	-0.0007	-0.0006	-0.0007	0	-0.0004	0
17.2287	-0.0003	0.0002	-0.0001	-0.0001	-0.0001	-0.0002	-0.0001	0.0002	-0.001	-0.0005	-0.001	0.0002	-0.0004	-0.0006	-0.0003	-0.0004	-0.0005	-0.0002	-0.0008	0.0002
17.2621	0.0001	-0.0006	-0.0003	-0.0002	-0.0006	-0.0004	-0.0002	-0.0005	-0.0006	-0.0008	-0.0003	-0.0003	-0.0006	-0.0003	-0.0006	0	-0.0008	0	0.0002	-0.0002
17.2955	-0.0001	0	-0.0004	-0.0004	-0.0005	-0.0001	0	-0.0005	-0.0011	-0.0007	-0.0008	-0.0009	-0.0002	-0.0003	-0.0009	-0.0002	-0.0007	0.0004	-0.0005	0.0007
17.3289	0	0	-0.0002	0	-0.0008	-0.0006	0.0003	0.0002	-0.0004	-0.0001	0.0004	-0.0002	-0.0009	-0.0001	-0.0003	-0.0006	-0.0005	0.0006	-0.0005	0.0003
17.3623	-0.0006	0	-0.0004	0.0003	-0.0007	-0.0003	-0.0005	0.0001	-0.0002	-0.0002	-0.0002	-0.0001	-0.0001	0.0001	-0.0007	-0.0001	-0.0004	0	-0.0005	0
17.3957	-0.0001	-0.0003	-0.0004	0.0008	-0.0006	-0.0006	-0.0003	-0.0002	-0.0008	-0.0005	-0.0001	-0.0006	-0.0002	0.0002	0.0001	-0.0001	-0.0005	0.0006	-0.0002	-0.0001
17.4291	-0.0006	-0.0006	-0.0002	0	-0.0008	-0.0002	-0.0005	-0.0007	-0.0008	-0.0006	0	-0.0002	-0.0007	0.0005	-0.0003	-0.0006	-0.0006	-0.0002	0.0002	0
17.4624	-0.0002	-0.0008	-0.0007	0.0001	-0.0009	-0.0002	-0.0009	-0.0005	-0.0007	-0.0006	-0.0001	0.0003	-0.0003	0.0009	0.0006	-0.0005	-0.001	0	-0.0003	-0.0001
17.4958	-0.0002	-0.0005	-0.0009	0.0002	-0.0007	-0.0006	-0.0004	-0.0004	-0.0002	-0.0011	-0.0002	0.0006	-0.0001	0.0008	0.0001	0.0003	-0.0002	0.0002	-0.0007	-0.0001
17.5292	-0.0003	-0.0006	-0.0006	0.0002	-0.0007	0	-0.0008	-0.0008	-0.0003	-0.0005	-0.0002	-0.0002	0	0.0009	-0.0002	-0.0004	-0.0008	-0.0003	-0.0007	-0.0008
17.5626	0	-0.0002	-0.0005	0.0005	-0.0007	-0.0003	-0.0007	0.0002	-0.0008	0.0001	0.0002	-0.0003	-0.0004	0.0007	-0.0005	-0.0003	-0.0003	0.0002	-0.0005	-0.0011
17.596	-0.0007	0.0002	-0.0007	-0.0003	-0.0001	-0.0002	-0.0006	0	-0.0003	-0.0002	0.0003	0	0	0.0005	0	-0.0008	-0.0004	0.0001	-0.0004	-0.0006
17.6294	-0.0001	0	-0.0013	0.0002	-0.0001	0	-0.0009	-0.0002	-0.0002	0.0001	0.0005	0	-0.001	0.0002	-0.0002	-0.0008	-0.0002	-0.0004	-0.0005	-0.0007
17.6628	0.0002	0	-0.0013	0	-0.0003	0	0	-0.0002	-0.0005	0.0005	0.0004	-0.0004	-0.0007	-0.0006	-0.0001	0	-0.0001	-0.0004	-0.0011	-0.0005
17.6962	0.0002	0	-0.0013	-0.0003	-0.0005	0.0005	-0.0006	0	-0.0004	-0.0002	0.0002	0.0001	-0.0003	0.0003	0	-0.0003	0	0	-0.0005	-0.0001
17.7295	0.0003	0.0001	-0.0015	-0.0002	-0.0008	-0.0001	-0.0005	0	-0.0007	-0.0002	0.0004	-0.0002	-0.0006	0	0	-0.0006	-0.0002	0.0004	-0.0004	-0.0003
17.7629	0.0002	0.0002	-0.0004	-0.0001	-0.0005	0	-0.0007	-0.0009	-0.0005	-0.0003	0.0002	0.0002	-0.0007	0.0001	-0.0001	0	-0.0003	-0.0001	-0.0005	-0.0001
17.7963	0	0.0003	-0.0003	0.0002	-0.0007	-0.0006	-0.001	-0.0007	-0.0007	-0.0004	0.0004	0.0001	-0.001	0.0003	0	-0.0003	-0.0008	0.0001	-0.0003	0.0002
17.8297	0.0004	0.0006	-0.0004	-0.0003	-0.0007	-0.0003	-0.0006	-0.0006	-0.0007	-0.0003	0.0002	-0.0004	-0.0008	0.0001	-0.0005	0.0004	-0.0008	0.0004	-0.0005	-0.0002
17.8631	0	0.0002	-0.0002	-0.0003	0	-0.0006	-0.0003	-0.0007	-0.0006	-0.0006	0.0003	-0.0002	-0.0007	0.0001	0.0001	-0.0001	-0.0009	0.0004	0.0002	0.0001
17.8965	0.0002	0.0002	-0.0007	-0.0001	-0.0011	-0.0003	0	-0.001	-0.0005	-0.0007	-0.0001	-0.0007	-0.0007	-0.0003	-0.0007	-0.0001	-0.0009	0	0.0003	0.0002
17.9299	0.0002	-0.0001	0.0001	0.0004	-0.0008	-0.0004	0	-0.0004	-0.0004	-0.0006	-0.0007	-0.0003	-0.0009	-0.0003	-0.0007	-0.0005	-0.0009	-0.0002	0	-0.0002
17.9633	0	-0.0002	-0.0001	0.0006	-0.0006	0.0003	0	-0.0005	-0.0004	-0.0007	-0.0004	0	-0.0016	-0.0001	-0.0006	-0.0005	-0.0005	0.0001	0	-0.0001
17.9967	0	0.0001	0.0002	0.0007	-0.0004	0.0001	-0.0007	0.0001	-0.0007	-0.0002	-0.0003	0.0001	-0.0005	0.0002	-0.0005	-0.0005	-0.0008	0.0007	0.0004	0.0001
18.03	0.0001	-0.0001	0.0003	0.0005	-0.0006	-0.0007	-0.0003	-0.0004	-0.0005	-0.0009	0	0	-0.0008	0.0005	-0.0004	-0.0009	-0.0002	-0.0002	0.0001	-0.0002
18.0634	0.0004	0.0001	-0.0003	0.0002	-0.0004	-0.0002	0	-0.0001	-0.0001	0	-0.0001	0.0006	-0.0006	0.0005	-0.0006	-0.0005	-0.0003	0.0005	-0.0001	-0.0003
18.0968	0.0001	-0.0003	-0.0004	0.0002	-0.0007	0.0003	-0.0003	-0.0001	0.0002	-0.0005	0.0004	-0.0002	-0.0002	0.0004	-0.0004	-0.0002	-0.0006	-0.0002	-0.0003	-0.0004
18.1302	-0.0006	-0.0004	-0.0003	0.0008	-0.0005	0	-0.0006	0	-0.0004	-0.0002	0.0007	0.0001	-0.0003	0.0003	-0.0005	-0.0003	-0.0004	0.0008	-0.0005	-0.0002
18.1636	0	-0.0001	-0.0007	0.0006	0.0002	0.0002	-0.0004	-0.0004	-0.0004	0.0003	0.0001	0.0002	-0.0002	0.0009	-0.0002	0	-0.0001	0.0004	-0.0005	-0.0005
18.197	0	-0.0006	-0.0007	0.0003	-0.0005	-0.0004	-0.0002	0	-0.0001	0	0.0004	0.0001	-0.0002	0.0002	-0.0005	-0.0004	-0.0006	0.0005	-0.0005	-0.0006
18.2304	-0.0001	-0.0005	-0.0004	-0.0001	-0.0006	0.0002	-0.0008	0.0007	0.0003	0	0.0001	0.0001	-0.0004	0.0004	-0.0002	-0.0004	-0.0002	0	-0.0003	-0.0011
18.2638	0	-0.0012	-0.0004	-0.0004	-0.0003	0	-0.0005	0.0002	-0.0008	-0.0001	0.0004	0.0002	-0.0009	0.0003	-0.0001	0.0003	-0.0007	0	-0.0004	-0.0006
18.2972	0.0001	-0.0007	-0.0013	0.0002	-0.0004	-0.0001	-0.001	0.0001	-0.0001	-0.0008	0.0006	0	-0.0005	0.0006	0.0001	0	-0.0004	-0.0001	-0.0007	-0.001
18.3305	0.0003	-0.0003	-0.0009	-0.0001	-0.0012	0	-0.001	-0.0001	0	0.0002	0.0006	0.0003	-0.0005	0.0002	-0.001	-0.0005	-0.0005	0	-0.0003	-0.0002
18.3639	0.0001	-0.0003	-0.001	-0.0001	-0.001	0.0003	-0.0004	-0.0004	0.0001	0.0001	0.0004	0	-0.0007	0.0002	-0.0006	-0.0006	-0.0003	-0.0006	-0.0006	-0.0008
18.3973	0.0001	-0.0003	-0.0013	-0.001	-0.0005	0.0001	-0.0005	0.0001	0.0001	0.0003	0.0005	-0.0001	-0.0004	0.0002	-0.0007	-0.0007	-0.0007	0	-0.0001	-0.0002
18.4307	-0.0001	0.0002	-0.0015	-0.0003	-0.0006	-0.0002	-0.0004	0.0001	0.0003	-0.0003	0.0006	0.0005	-0.0006	-0.0001	-0.0012	-0.0004	-0.0003	0.0001	-0.0006	-0.0006
18.4641	0.0002	0.0002	-0.0011	-0.0007	-0.0007	-0.0001	-0.0012	-0.0001	-0.0001	-0.0009	0.0003	-0.0002	-0.0005	-0.0004	-0.0012	-0.0006	-0.0003	0.0003	-0.0006	-0.0003
18.4975	0.0003	0.0006	-0.0006	-0.0003	-0.0011	0.0002	-0.0002	-0.0009	0	-0.0007	0.0008	-0.0002	-0.0006	-0.0003	-0.001	-0.0007	-0.0003	0	-0.0004	-0.0004
18.5309	-0.0003	0.0002	-0.0005	-0.0002	-0.0012	-0.0001	-0.0006	-0.0008	-0.0006	-0.001	0.0003	0.0004	-0.0007	-0.0003	-0.0009	-0.0005	-0.0012	0.0001	-0.0004	-0.0002
18.5643	-0.0001	0.0003	-0.0007	-0.0003	-0.0004	0.0001	-0.0007	-0.0005	0.0005	-0.0004	0.0002	0	-0.0005	-0.0001	-0.0011	0.0002	-0.0001	-0.0003	-0.0001	0.0003
18.5977	0.0001	0	-0.0002	-0.0001	-0.0009	0.0003	-0.001	-0.0001	-0.0003	-0.0001	0.0003	-0.0002	0.0001	-0.0001	-0.0009	-0.0003	-0.0006	0.0005	-0.0005	-0.0001
18.631	-0.0002	-0.0003	-0.0001	0.0003	-0.0005	0.0003	-0.0006	-0.0001	0.0001	0	0	0.0005	-0.0007	-0.0003	-0.0006	-0.0001	-0.0003	0.0004	0.0002	0
18.6644	0.0001	0.0001	0.0002	0.0002	-0.0003	0.0003	-0.001	-0.0002	-0.0007	-0.0002	-0.0005	0.0006	-0.0003	0.0004	-0.0002	-0.0007	-0.0003	0.0006	-0.0002	-0.0002
18.6978	0.0001	-0.0001	0.0001	0.0009	-0.0003	-0.0002	-0.0008	-0.0008	-0.0004	-0.0002	-0.0001	0	-0.0003	0.0004	-0.0003	-0.0006	0.0001	0.0002	-0.0006	-0.0001
18.7312	-0.0002	0.0001	-0.0004	0.0009	-0.0004	-0.0004	-0.001	-0.0009	-0.0002	-0.0001	0.0002	-0.0001	-0.0005	0.001	0.0003	0.0001	-0.0008	0.0003	0.0002	-0.0005
18.7646	0	0.0001	-0.0007	0.0009	-0.0006	0	-0.0005	-0.0001	-0.0004	0.0001	0.0005	0.0004	-0.0004	0.001	0.0004	-0.0006	-0.0001	0.0006	-0.0003	-0.0003
18.798	0.0001	-0.0001	-0.0004	0.0008	0	0.0002	-0.0005	0.0005	0.0007	-0.0004	0.0008	0.0001	-0.0007	0.0006	0	-0.0001	-0.0004	0.0006	-0.0005	-0.0004
18.8314	-0.0003	-0.0003	-0.0008	0.0002	0	0.0001	-0.0006	0.0004	0.0003	0.0005	0.001	0.0003	-0.0008	0.0006	-0.0006	-0.0002	-0.0002	-0.0002	-0.0001	-0.0005
18.8648	-0.0005	0.0002	-0.001	0.0002	-0.0007	0.0003	-0.0005	0.0006	0.0006	-0.0003	0.0004	0.0003	-0.0005	0.0005	-0.0004	-0.0004	-0.0002	0	-0.0001	0
18.8982	-0.0003	-0.0002	-0.001	0	-0.0003	0.0003	-0.0007	0	0.0002	0.0001	-0.0001	-0.0002	-0.0005	0	-0.0007	-0.0005	0.0004	0.0002	-0.0006	0.0001
18.9316	-0.0002	-0.0002	-0.0009	-0.0005	-0.0006	0.0007	-0.0004	-0.0008	0.0002	0.0004	-0.0001	-0.0002	-0.0006	0	-0.0003	-0.0002	-0.0003	0	-0.0007	-0.0002
18.9649	0.0001	-0.0004	-0.0003	0	-0.0003	0.0004	-0.0006	-0.0002	0.0005	0	-0.0003	0	-0.0001	0.0002	-0.0003	-0.0007	0.0001	0.0005	-0.0006	-0.0003
18.9983	0	-0.0002	-0.0001	0.0001	-0.0007	-0.0001	-0.0008	-0.0006	0.0001	0.0002	-0.001	0	-0.0001	-0.0001	-0.0002	-0.0006	0.0002	0.0001	-0.0006	0.0001
19.0317	-0.0001	-0.0001	-0.0002	0.0004	-0.0001	-0.0005	-0.001	-0.0003	0.0003	-0.0005	0.0003	-0.0004	-0.0006	-0.0002	-0.0003	-0.0001	-0.0001	0.0001	0.0001	-0.0002
19.0651	0.0001	0	-0.0001	0	-0.0001	0.0005	-0.001	-0.0003	-0.0001	-0.0004	0.0002	-0.0003	-0.001	-0.0003	-0.0006	-0.0005	-0.0002	0.0004	0.0001	0.0001
19.0985	-0.0001	0	-0.0001	0.0001	-0.0004	0.0003	-0.0003	-0.0006	0.0003	-0.0006	-0.0002	0	0	0.0001	-0.0004	-0.0004	-0.0001	0.0003	-0.0003	-0.0001
19.1319	0	-0.0001	0.0002	0.0003	-0.0003	0	-0.0005	-0.0004	0.0006	-0.0003	0.0003	0	-0.0007	-0.0001	-0.0006	-0.0004	-0.0001	0.0001	-0.0001	-0.0001
19.1653	0	0	0.0001	0	-0.0001	0.0002	-0.0005	-0.0007	-0.0004	-0.0003	-0.0002	-0.0003	-0.0002	-0.0003	-0.0005	-0.0002	0	0.0002	0	-0.0002
19.1987	0	0	0	0.0002	0	-0.0002	-0.0002	0	-0.0001	-0.0008	-0.0001	-0.0003	-0.0005	-0.0004	-0.0005	-0.0005	-0.0003	0.0002	-0.0002	-0.0001
19.2321	-0.0001	0	0.0001	0.0004	0	0	0.0001	0.0004	0.0001	-0.0002	0.0001	-0.0003	-0.0006	-0.0003	0.0001	-0.0001	-0.0001	0.0001	0	-0.0001
19.2654	0	0	0	0.0004	0.0001	0	0.0001	-0.0002	0.0001	0.0002	-0.0002	-0.0003	-0.0004	-0.0004	0.0002	0	-0.0002	0.0001	-0.0002	0
19.2988	0	0	0.0001	0.0003	0.0001	0.0004	0	-0.0002	0	0.0002	0	-0.0005	-0.0005	0	-0.0002	-0.0001	0	0.0001	-0.0001	0
19.3322	0	0	0	0.0002	0.0001	0.0003	-0.0003	-0.0001	0.0001	-0.0001	-0.0001	-0.0001	-0.0001	0.0001	-0.0002	0	-0.0005	0.0002	-0.0001	0
19.3656	0	0	0	0.0001	0	0.0002	-0.0002	-0.0002	-0.0001	-0.0004	0	0.0001	-0.0003	0.0002	-0.0003	0.0001	0	-0.0001	0	0
19.399	0	0	0	0	0	0	-0.0005	0	0.0001	-0.0003	0.0002	0.0002	-0.0003	0.0001	-0.0003	0	-0.0001	0	-0.0001	0
19.4324	0	0	0	0	0.0001	-0.0001	0	0	-0.0001	-0.0003	0	0	0.0001	0.0001	-0.0001	0	-0.0002	0	0	0
19.4658		0	0	-0.0001	-0.0001	-0.0002	0	-0.0001	-0.0002	0	0.0003	0.0002	0	0.0002	-0.0001	0	-0.0001	0	0	0
19.4992			0	0	0	-0.0001	-0.0002	-0.0001	-0.0001	0	0.0002	-0.0001	-0.0001	0.0001	-0.0001	-0.0001	-0.0001	0	0	0
19.5326			0	0	-0.0001	-0.0001	-0.0001	-0.0002	-0.0001	-0.0003	0.0002	-0.0001	0.0001	0.0002	-0.0003	0	-0.0001	0	0
19.5659			0	0	0	-0.0001	-0.0002	0	-0.0003	-0.0001	0.0001	0	0	0.0002	-0.0001	0	0	0	0
19.5993			0	0	0	0	-0.0002	-0.0001	0	-0.0003	0	0	-0.0001	0	-0.0002	0	0	0	0
19.6327				0	0	0	-0.0001	0	-0.0001	-0.0002	-0.0001	-0.0001	-0.0001	-0.0001	-0.0001	0	0	0
19.6661				0	0	0	-0.0001	0	0	0	0	0	0	-0.0001	-0.0001	0	0	0
19.6995					0	0	-0.0001	0	0	0	-0.0001	0	0	0	-0.0001	0	0	0
19.7329					0	0	0	0	-0.0001	0	-0.0001	0	0	-0.0001	0	0	0
19.7663						0	0	0	0	-0.0001	0	-0.0001	-0.0001	0	-0.0001	0	0
19.7997						0	0	0	0	-0.0001	0	0	0	0	0	0
19.8331							0	0	0	0	0	0	0	0	0	0
19.8664							0	0	0	0	0	0	0	0	0
19.8998								0	0	0	0	0	0	0	0
19.9332									0	0	0	0	0	0
19.9666									0	0	0	0	0
20										0	0

## Sheet: 3d Inset
Time Delay (ps)	THz Field (arb. units)	THz Field (arb. units)		Frequency (THz)	Spectral Amplitude (arb. units)
-7.09983	0	0		0	0.03124
-7.06644	0	0		0.05008	0.06604
-7.03305	0	0.0037		0.10017	0.07672
-6.99967	0	0		0.15025	0.10502
-6.96628	0	0		0.20033	0.1429
-6.93289	0	0		0.25042	0.17106
-6.8995	0.00741	0		0.3005	0.23156
-6.86611	0	0.00741		0.35059	0.32038
-6.83272	-0.00741	0.0037		0.40067	0.42066
-6.79933	-0.00741	-0.0037		0.45075	0.53647
-6.76594	0	0		0.50084	0.65319
-6.73255	-0.00741	-0.01111		0.55092	0.73439
-6.69917	0	0		0.601	0.83674
-6.66578	-0.01111	0.01852		0.65109	0.88208
-6.63239	-0.01481	0		0.70117	0.92059
-6.599	-0.00741	-0.00741		0.75125	0.95527
-6.56561	0	-0.01111		0.80134	0.97091
-6.53222	-0.01111	0.01111		0.85142	0.99086
-6.49883	0.0037	0.01481		0.90151	1
-6.46544	0.00741	-0.0037		0.95159	0.99978
-6.43205	0.01481	0.0037		1.00167	0.97602
-6.39866	0.01111	-0.01852		1.05176	0.94712
-6.36528	0.01111	-0.00741		1.10184	0.88842
-6.33189	0.01111	-0.01111		1.15192	0.84628
-6.2985	0	0.01481		1.20201	0.81129
-6.26511	0.01852	-0.01111		1.25209	0.81928
-6.23172	0.00741	-0.0037		1.30217	0.80333
-6.19833	-0.02222	0.01111		1.35226	0.78984
-6.16494	0.01111	0.00741		1.40234	0.79771
-6.13155	-0.0037	-0.0037		1.45242	0.75196
-6.09816	0.02963	-0.01852		1.50251	0.70792
-6.06477	0.02222	-0.01481		1.55259	0.65513
-6.03139	0.02222	-0.0037		1.60268	0.59128
-5.998	0.04074	-0.01111		1.65276	0.55513
-5.96461	0.02222	-0.0037		1.70284	0.53339
-5.93122	0.01852	0.01852		1.75293	0.49303
-5.89783	0.02963	0.01852		1.80301	0.48119
-5.86444	0.02222	0.01852		1.85309	0.475
-5.83105	0.02963	0.00741		1.90318	0.45541
-5.79766	0.02963	0.01111		1.95326	0.43495
-5.76427	0.01852	0.01852		2.00334	0.40464
-5.73088	0.01852	0.01852		2.05343	0.37996
-5.6975	0.0037	0.02222		2.10351	0.34737
-5.66411	0.01111	0.02222		2.1536	0.307
-5.63072	0.01481	0.04074		2.20368	0.2937
-5.59733	0.01852	0.01111		2.25376	0.26639
-5.56394	0.03333	0.01481		2.30385	0.26701
-5.53055	0.02963	0.01481		2.35393	0.26298
-5.49716	-0.01852	-0.00741		2.40401	0.27238
-5.46377	0	0.00741		2.4541	0.25097
-5.43038	-0.01111	0.01481		2.50418	0.24928
-5.39699	0	-0.00741		2.55426	0.20627
-5.36361	0.01852	-0.00741		2.60435	0.21454
-5.33022	0.02222	0.01481		2.65443	0.17395
-5.29683	0.01852	0.01111		2.70452	0.15659
-5.26344	0.01481	-0.0037		2.7546	0.13539
-5.23005	0.01111	0.0037		2.80468	0.14931
-5.19666	0.03704	0.01481		2.85477	0.12223
-5.16327	0.01111	0.02593		2.90485	0.11207
-5.12988	0.01111	0.03333		2.95493	0.11516
-5.09649	0.01111	0.01481		3.00502	0.12323
-5.06311	0.01852	0.04444		3.0551	0.108
-5.02972	0.02222	0.02593		3.10518	0.10574
-4.99633	0.03333	0.04815		3.15527	0.10437
-4.96294	-0.01481	0.03704		3.20535	0.09337
-4.92955	-0.02222	0.03333		3.25543	0.07697
-4.89616	0.01852	0.02593		3.30552	0.07743
-4.86277	0	0.03704		3.3556	0.07114
-4.82938	-0.03333	0		3.40569	0.07598
-4.79599	0.01111	0.01852		3.45577	0.06943
-4.7626	0.00741	-0.02593		3.50585	0.07136
-4.72922	-0.00741	0		3.55594	0.06536
-4.69583	0.01852	0.0037		3.60602	0.05921
-4.66244	0.01111	-0.01481		3.6561	0.0578
-4.62905	0	0.01111		3.70619	0.0576
-4.59566	0.0037	-0.00741		3.75627	0.04652
-4.56227	0.02963	0.01852		3.80635	0.04611
-4.52888	0.04444	-0.01481		3.85644	0.03836
-4.49549	0.01852	-0.01852		3.90652	0.0296
-4.4621	0.04074	0		3.95661	0.02182
-4.42871	0.04815	0.01111		4.00669	0.02374
-4.39533	0.02593	0.01481		4.05677	0.02344
-4.36194	0.02963	0		4.10686	0.03082
-4.32855	0.0037	0.00741		4.15694	0.03149
-4.29516	0.03333	0.01111		4.20702	0.0321
-4.26177	0.00741	0.02593		4.25711	0.03454
-4.22838	-0.02593	-0.0037		4.30719	0.03424
-4.19499	-0.02963	0.0037		4.35727	0.02791
-4.1616	0.00741	0.01111		4.40736	0.02903
-4.12821	0.0037	-0.01111		4.45744	0.03217
-4.09482	-0.01111	0.01111		4.50753	0.03108
-4.06144	-0.00741	-0.01481		4.55761	0.02611
-4.02805	-0.01111	-0.00741		4.60769	0.02709
-3.99466	0.0037	-0.01852		4.65778	0.02728
-3.96127	-0.01111	-0.00741		4.70786	0.02482
-3.92788	0.00741	-0.02593		4.75794	0.02165
-3.89449	0.01481	-0.02222		4.80803	0.02048
-3.8611	0.04074	-0.04074		4.85811	0.01762
-3.82771	0	-0.01111		4.90819	0.01346
-3.79432	0	-0.01852		4.95828	0.01484
-3.76093	0.00741	-0.01852		5.00836	0.01687
-3.72755	0.02593	-0.01852		5.05844	0.02123
-3.69416	0.01111	0		5.10853	0.0235
-3.66077	0.02593	0		5.15861	0.02621
-3.62738	0.02963	0		5.2087	0.02484
-3.59399	0.01852	0.02963		5.25878	0.02808
-3.5606	0.00741	0.02222		5.30886	0.02608
-3.52721	0.01111	0.01852		5.35895	0.02775
-3.49382	-0.00741	0.04815		5.40903	0.02359
-3.46043	-0.01852	-0.01852		5.45911	0.03184
-3.42705	-0.00741	0.0037		5.5092	0.02663
-3.39366	-0.00741	-0.00741		5.55928	0.03318
-3.36027	-0.0037	0		5.60936	0.03361
-3.32688	-0.0037	-0.04815		5.65945	0.03457
-3.29349	-0.02963	-0.06296		5.70953	0.02781
-3.2601	-0.0037	-0.04074		5.75962	0.03312
-3.22671	0.01852	-0.08148		5.8097	0.0283
-3.19332	0.01111	-0.04815		5.85978	0.03065
-3.15993	0.03333	-0.05185		5.90987	0.03832
-3.12654	-0.01481	-0.03333		5.95995	0.03519
-3.09316	0.01111	-0.04074		6.01003	0.03316
-3.05977	0.03704	-0.03333		6.06012	0.03133
-3.02638	0.01111	-0.02222		6.1102	0.02727
-2.99299	0.05185	-0.02222		6.16028	0.02297
-2.9596	0.02963	0		6.21037	0.02455
-2.92621	0.03333	-0.0037		6.26045	0.02212
-2.89282	0.03333	0.02222		6.31054	0.02826
-2.85943	0.02593	0.04074		6.36062	0.02576
-2.82604	0.01481	0.04074		6.4107	0.02779
-2.79265	-0.00741	0.01111		6.46079	0.02821
-2.75927	0	0.03333		6.51087	0.0304
-2.72588	-0.00741	0.02593		6.56095	0.02701
-2.69249	0.0037	0.00741		6.61104	0.03099
-2.6591	-0.00741	0.02222		6.66112	0.02764
-2.62571	-0.00741	-0.0037		6.7112	0.031
-2.59232	-0.01111	-0.01852		6.76129	0.02608
-2.55893	0.0037	-0.02593		6.81137	0.02664
-2.52554	-0.01852	-0.01481		6.86145	0.02821
-2.49215	-0.00741	-0.03704		6.91154	0.02765
-2.45876	-0.02593	-0.04815		6.96162	0.02693
-2.42538	-0.02222	-0.03704		7.01171	0.02766
-2.39199	-0.02222	-0.03333		7.06179	0.02936
-2.3586	0.0037	-0.05926		7.11187	0.0257
-2.32521	-0.01852	-0.02593		7.16196	0.02422
-2.29182	0.0037	-0.04444		7.21204	0.02121
-2.25843	-0.01111	-0.01481		7.26212	0.02084
-2.22504	0.01111	0		7.31221	0.02017
-2.19165	-0.02222	0.01481		7.36229	0.02544
-2.15826	-0.00741	0.0037		7.41237	0.02799
-2.12487	-0.02963	0.01852		7.46246	0.03534
-2.09149	-0.0037	0.01111		7.51254	0.03697
-2.0581	0.01481	0.04815		7.56263	0.03384
-2.02471	-0.02222	0.06296		7.61271	0.03154
-1.99132	-0.01111	0.04815		7.66279	0.03028
-1.95793	-0.01481	0.04444		7.71288	0.02176
-1.92454	-0.01852	0.03704		7.76296	0.02429
-1.89115	-0.03704	0.03704		7.81304	0.02474
-1.85776	-0.03704	0.01481		7.86313	0.02327
-1.82437	-0.04815	0		7.91321	0.02282
-1.79098	-0.02593	-0.01111		7.96329	0.02931
-1.7576	-0.01481	-0.01852		8.01338	0.02689
-1.72421	-0.04074	-0.0037		8.06346	0.0272
-1.69082	-0.02963	0.0037		8.11355	0.02666
-1.65743	-0.0037	0.00741		8.16363	0.02776
-1.62404	-0.00741	-0.00741		8.21371	0.02052
-1.59065	0.01481	-0.04444		8.2638	0.02166
-1.55726	0.01852	-0.04074		8.31388	0.01747
-1.52387	0	-0.04444		8.36396	0.02119
-1.49048	0.01111	-0.04815		8.41405	0.02239
-1.4571	0.04074	-0.07407		8.46413	0.02382
-1.42371	0.03704	-0.05556		8.51421	0.02504
-1.39032	0.07407	-0.03333		8.5643	0.02717
-1.35693	0.08889	-0.05556		8.61438	0.02052
-1.32354	0.1037	-0.09259		8.66447	0.01706
-1.29015	0.11852	-0.07407		8.71455	0.02304
-1.25676	0.14074	-0.0963		8.76463	0.02974
-1.22337	0.14074	-0.1		8.81472	0.0288
-1.18998	0.16296	-0.1037		8.8648	0.02978
-1.15659	0.18148	-0.12593		8.91488	0.03335
-1.12321	0.18148	-0.14074		8.96497	0.02828
-1.08982	0.18148	-0.15556		9.01505	0.02107
-1.05643	0.19259	-0.14074		9.06513	0.02345
-1.02304	0.18519	-0.14815		9.11522	0.02697
-0.98965	0.17037	-0.17778		9.1653	0.02427
-0.95626	0.15556	-0.13333		9.21538	0.02167
-0.92287	0.15185	-0.14815		9.26547	0.02243
-0.88948	0.13704	-0.11481		9.31555	0.01866
-0.85609	0.11481	-0.07778		9.36564	0.01881
-0.8227	0.11481	-0.07037		9.41572	0.02446
-0.78932	0.05556	-0.07778		9.4658	0.02712
-0.75593	0.02963	-0.05556		9.51589	0.02728
-0.72254	-0.02963	-0.00741		9.56597	0.02937
-0.68915	-0.08889	0.03333		9.61605	0.02865
-0.65576	-0.15926	0.07778		9.66614	0.02686
-0.62237	-0.24444	0.13704		9.71622	0.02846
-0.58898	-0.3037	0.1963		9.7663	0.02394
-0.55559	-0.38519	0.25556		9.81639	0.0245
-0.5222	-0.45556	0.3037		9.86647	0.0315
-0.48881	-0.51111	0.42593		9.91656	0.03017
-0.45543	-0.58148	0.45185		9.96664	0.02656
-0.42204	-0.64074	0.47037		10.0167	0.02956
-0.38865	-0.67037	0.49259		10.0668	0.02763
-0.35526	-0.65926	0.52593		10.1169	0.01961
-0.32187	-0.65926	0.56667		10.167	0.02127
-0.28848	-0.63704	0.52593		10.2171	0.02336
-0.25509	-0.56296	0.46296		10.2671	0.02437
-0.2217	-0.3963	0.34074		10.3172	0.0303
-0.18831	-0.25185	0.15556		10.3673	0.02843
-0.15492	-0.00741	-0.04815		10.4174	0.02659
-0.12154	0.24815	-0.30741		10.4675	0.02822
-0.08815	0.5037	-0.57037		10.5176	0.02566
-0.05476	0.72222	-0.79259		10.5676	0.02099
-0.02137	0.83704	-0.95926		10.6177	0.02196
0.01202	0.86667	-1.00741		10.6678	0.02018
0.04541	0.75556	-0.92593		10.7179	0.01591
0.0788	0.64074	-0.78519		10.768	0.02636
0.11219	0.39259	-0.57407		10.8181	0.02569
0.14558	0.2037	-0.33333		10.8681	0.02488
0.17896	0.03333	-0.13704		10.9182	0.03069
0.21235	-0.04074	0.01111		10.9683	0.03176
0.24574	-0.1	0.10741		11.0184	0.02137
0.27913	-0.14444	0.16667		11.0685	0.02145
0.31252	-0.09259	0.21481		11.1186	0.02421
0.34591	-0.1037	0.22593		11.1686	0.02557
0.3793	-0.08889	0.22593		11.2187	0.02445
0.41269	-0.06296	0.17407		11.2688	0.02658
0.44608	-0.01481	0.15926		11.3189	0.0292
0.47947	-0.0037	0.12963		11.369	0.0292
0.51285	0.00741	0.09259		11.4191	0.02239
0.54624	0.03704	0.06296		11.4692	0.03046
0.57963	0.01852	0.04444		11.5192	0.0304
0.61302	0.00741	0.05926		11.5693	0.02688
0.64641	0.01111	0.08519		11.6194	0.03233
0.6798	-0.0037	0.07778		11.6695	0.03248
0.71319	0.02222	0.07037		11.7196	0.02745
0.74658	-0.0037	0.05926		11.7697	0.02812
0.77997	-0.01481	0.06667		11.8197	0.02928
0.81336	-0.0037	0.05556		11.8698	0.02311
0.84674	0.02963	0.03333		11.9199	0.0219
0.88013	0.03333	0.01111		11.97	0.02542
0.91352	0.01481	0.01111		12.0201	0.02521
0.94691	-0.01481	0		12.0701	0.02518
0.9803	-0.03333	0.01481		12.1202	0.02649
1.01369	-0.00741	0		12.1703	0.02774
1.04708	-0.04444	-0.0037		12.2204	0.02458
1.08047	-0.03704	-0.0037		12.2705	0.02057
1.11386	-0.02593	-0.00741		12.3206	0.02547
1.14725	-0.02593	-0.02963		12.3706	0.02096
1.18063	-0.01481	-0.02963		12.4207	0.02216
1.21402	-0.02593	-0.04074		12.4708	0.02209
1.24741	-0.01111	-0.02593		12.5209	0.0246
1.2808	-0.01111	-0.04815		12.571	0.02486
1.31419	-0.00741	-0.03333		12.6211	0.02746
1.34758	-0.0037	-0.01111		12.6712	0.02384
1.38097	-0.01481	-0.03704		12.7212	0.02387
1.41436	0.01111	-0.02593		12.7713	0.02636
1.44775	0.00741	-0.02963		12.8214	0.02161
1.48114	-0.02222	-0.04815		12.8715	0.02753
1.51452	0.01481	-0.03704		12.9216	0.0305
1.54791	-0.0037	-0.04074		12.9717	0.03215
1.5813	-0.00741	-0.02222		13.0217	0.03052
1.61469	-0.01481	0.01481		13.0718	0.0284
1.64808	-0.02963	0.01481		13.1219	0.0233
1.68147	-0.03333	0.01852		13.172	0.02162
1.71486	-0.04815	0.02593		13.2221	0.02104
1.74825	-0.05185	0.04444		13.2722	0.02153
1.78164	-0.05926	0.04815		13.3222	0.02366
1.81503	-0.04074	0.01481		13.3723	0.0263
1.84841	-0.03333	0.02963		13.4224	0.02762
1.8818	0	0.04444		13.4725	0.02301
1.91519	0.0037	0.02593		13.5226	0.02102
1.94858	0.00741	0.02222		13.5727	0.01996
1.98197	0.01481	-0.05185		13.6227	0.01848
2.01536	0.04815	-0.04815		13.6728	0.0206
2.04875	0.04444	-0.06296		13.7229	0.02386
2.08214	0.04444	-0.06667		13.773	0.02397
2.11553	0.01111	-0.06296		13.8231	0.02844
2.14891	0.0037	-0.01111		13.8732	0.02969
2.1823	0.02222	-0.04815		13.9232	0.02673
2.21569	0.01111	-0.00741		13.9733	0.02701
2.24908	-0.01481	-0.00741		14.0234	0.02791
2.28247	-0.03333	-0.01852		14.0735	0.02581
2.31586	-0.04444	0		14.1236	0.02424
2.34925	-0.01481	0		14.1737	0.02422
2.38264	-0.00741	-0.01481		14.2238	0.02062
2.41603	-0.01852	-0.03333		14.2738	0.02266
2.44942	0.01481	-0.02222		14.3239	0.02531
2.4828	0.0037	-0.0037		14.374	0.0282
2.51619	-0.02222	-0.02963		14.4241	0.02857
2.54958	0.00741	-0.02222		14.4742	0.03244
2.58297	-0.00741	-0.01852		14.5243	0.03185
2.61636	-0.0037	0.01852		14.5743	0.03205
2.64975	-0.02593	-0.01111		14.6244	0.02864
2.68314	-0.01481	0.00741		14.6745	0.02952
2.71653	0	-0.01111		14.7246	0.03282
2.74992	0.01111	0.0037		14.7747	0.02845
2.78331	0	-0.02593		14.8247	0.02277
2.81669	0.02222	0		14.8748	0.01897
2.85008	0.0037	-0.02593		14.9249	0.01571
2.88347	0.01111	-0.02963		14.975	0.00818
2.91686	-0.01852	-0.02963
2.95025	-0.00741	-0.01852
2.98364	-0.01481	-0.01111
3.01703	-0.04074	-0.02963
3.05042	-0.01852	-0.05926
3.08381	-0.01852	-0.06296
3.1172	-0.00741	-0.05926
3.15058	0.02222	-0.06667
3.18397	0	-0.08148
3.21736	0.0037	-0.06296
3.25075	0.01111	-0.08889
3.28414	0.00741	-0.06667
3.31753	-0.02222	-0.06667
3.35092	-0.0037	-0.06296
3.38431	0.01111	-0.02593
3.4177	0.01111	-0.02222
3.45109	0.01111	-0.02963
3.48447	-0.01481	-0.01111
3.51786	-0.02963	-0.0037
3.55125	-0.02222	0.01852
3.58464	-0.03704	0.01852
3.61803	-0.04074	0.02963
3.65142	-0.02593	-0.02222
3.68481	-0.02222	0.01111
3.7182	-0.02222	0.01481
3.75159	0	-0.01852
3.78497	-0.01111	-0.01111
3.81836	-0.0037	-0.04444
3.85175	0.01111	-0.05926
3.88514	-0.01111	-0.08148
3.91853	0.00741	-0.09259
3.95192	0.01852	-0.08889
3.98531	0	-0.07407
4.0187	-0.00741	-0.04444
4.05209	-0.01111	-0.03333
4.08548	-0.03333	-0.02963
4.11886	-0.04074	0.0037
4.15225	-0.04444	0.00741
4.18564	-0.02593	0.02222
4.21903	-0.02222	0.0037
4.25242	-0.02963	0.01481
4.28581	0	-0.02963
4.3192	0.01481	-0.0037
4.35259	-0.01111	-0.01111
4.38598	0.04074	-0.01481
4.41937	-0.01852	-0.05556
4.45275	0.01481	-0.03333
4.48614	-0.01852	-0.06296
4.51953	-0.02593	-0.02222
4.55292	-0.02593	-0.04444
4.58631	0	-0.04074
4.6197	-0.05185	-0.04444
4.65309	-0.04074	-0.06296
4.68648	-0.06667	-0.01111
4.71987	-0.04074	-0.04074
4.75326	-0.02222	-0.02222
4.78664	-0.00741	-0.02593
4.82003	-0.0037	-0.05556
4.85342	-0.00741	-0.05556
4.88681	-0.00741	-0.01481
4.9202	-0.02963	-0.02593
4.95359	-0.05556	-0.02963
4.98698	-0.07407	-0.01111
5.02037	-0.04444	-0.02222
5.05376	-0.02963	0.00741
5.08715	-0.01481	0.01852
5.12053	0	-0.00741
5.15392	-0.0037	-0.01111
5.18731	0	-0.01481
5.2207	-0.03333	0.02222
5.25409	-0.02222	0.02963
5.28748	-0.02593	0.01852
5.32087	-0.05926	0.02222
5.35426	-0.04444	0.01852
5.38765	-0.01852	-0.02222
5.42104	0.0037	-0.01481
5.45442	0	-0.02963
5.48781	0.01111	-0.04815
5.5212	0.01481	-0.06667
5.55459	0.01481	-0.06667
5.58798	0.00741	-0.07778
5.62137	-0.00741	-0.06667
5.65476	-0.03704	-0.06296
5.68815	-0.04444	-0.02222
5.72154	-0.01852	-0.05185
5.75492	-0.02222	-0.04074
5.78831	0.01111	-0.06667
5.8217	0.0037	-0.06667
5.85509	-0.01111	-0.04444
5.88848	0.01111	-0.05185
5.92187	0.00741	-0.03704
5.95526	-0.0037	-0.02222
5.98865	-0.02593	-0.02593
6.02204	-0.01111	-0.00741
6.05543	-0.02222	-0.01481
6.08881	0	-0.00741
6.1222	0.02963	-0.02222
6.15559	0.02222	-0.04815
6.18898	0.01481	-0.06296
6.22237	0	-0.05556
6.25576	-0.00741	-0.02963
6.28915	-0.02222	-0.01111
6.32254	-0.02593	-0.02593
6.35593	-0.04074	-0.00741
6.38932	-0.05926	-0.0037
6.4227	-0.06296	-0.02222
6.45609	-0.04444	-0.04444
6.48948	-0.03333	-0.03704
6.52287	-0.02593	-0.04444
6.55626	-0.03704	-0.02593
6.58965	-0.01852	-0.05556
6.62304	0.01481	-0.05926
6.65643	-0.0037	-0.04444
6.68982	0.00741	-0.05926
6.72321	-0.02222	-0.03704
6.75659	-0.01852	-0.03704
6.78998	-0.03333	-0.02963
6.82337	-0.02963	0.00741
6.85676	-0.01481	0.01111
6.89015	-0.01852	0.01852
6.92354	-0.04074	0.0037
6.95693	-0.02593	0.02222
6.99032	-0.02593	0.0037
7.02371	-0.04074	0.01852
7.0571	-0.03704	0.01852
7.09048	-0.04815	0.00741
7.12387	-0.05926	0.02593
7.15726	-0.05556	0.05926
7.19065	-0.03704	0.00741
7.22404	-0.04444	0.00741
7.25743	-0.01481	-0.02593
7.29082	-0.01481	-0.04074
7.32421	0.0037	-0.08519
7.3576	0.03333	-0.1
7.39098	0.05185	-0.11481
7.42437	0.06667	-0.12593
7.45776	0.04444	-0.08519
7.49115	0.05185	-0.06667
7.52454	0.02222	-0.05926
7.55793	0.01111	-0.03704
7.59132	0.0037	-0.03333
7.62471	-0.03704	0.03333
7.6581	-0.06296	0.02222
7.69149	-0.05926	-0.01481
7.72487	-0.01852	-0.02963
7.75826	-0.01481	-0.01852
7.79165	-0.00741	-0.01481
7.82504	-0.05556	-0.01481
7.85843	-0.00741	-0.0037
7.89182	-0.00741	-0.02593
7.92521	-0.04444	-0.00741
7.9586	-0.02963	-0.01481
7.99199	-0.03333	-0.01481
8.02538	-0.00741	-0.00741
8.05876	-0.01111	-0.03333
8.09215	0.0037	-0.03704
8.12554	0.0037	-0.02222
8.15893	0	-0.03704
8.19232	-0.0037	-0.04815
8.22571	-0.01852	-0.02963
8.2591	-0.01852	-0.04074
8.29249	-0.05556	-0.02963
8.32588	-0.04815	-0.01852
8.35927	0.0037	-0.02222
8.39265	-0.03704	-0.01852
8.42604	0.03333	-0.01852
8.45943	0.00741	-0.04444
8.49282	0.02963	-0.06667
8.52621	0.01481	-0.08519
8.5596	0	-0.08889
8.59299	-0.01481	-0.07778
8.62638	0	-0.06667
8.65977	-0.01481	-0.03333
8.69316	0.0037	-0.05556
8.72654	-0.0037	-0.04074
8.75993	-0.01111	-0.04074
8.79332	-0.01852	-0.01852
8.82671	-0.01111	-0.01481
8.8601	0.0037	-0.00741
8.89349	0	-0.0037
8.92688	-0.0037	-0.00741
8.96027	-0.0037	-0.01111
8.99366	-0.01111	-0.00741
9.02705	-0.02963	-0.01111
9.06043	-0.01111	-0.01111
9.09382	0.01852	-0.01481
9.12721	-0.01111	-0.01481
9.1606	-0.02963	-0.06296
9.19399	0.01481	-0.04444
9.22738	-0.00741	-0.02222
9.26077	-0.02593	-0.07407
9.29416	-0.01111	-0.04815
9.32755	-0.03704	-0.05926
9.36093	-0.04074	-0.05556
9.39432	-0.01481	-0.03333
9.42771	-0.04444	-0.05556
9.4611	-0.01852	0
9.49449	-0.02222	-0.03333
9.52788	0.0037	-0.02593
9.56127	0	-0.01481
9.59466	-0.01481	-0.04074
9.62805	0	-0.02593
9.66144	0.0037	-0.01852
9.69482	-0.01852	0.01111
9.72821	-0.01481	-0.01852
9.7616	-0.03333	0.01481
9.79499	-0.03333	-0.03704
9.82838	-0.04074	-0.02593
9.86177	-0.02593	-0.02963
9.89516	0	-0.07037
9.92855	-0.0037	-0.06667
9.96194	0.0037	-0.06667
9.99533	0.02963	-0.06667
10.0287	-0.02593	-0.04815
10.0621	-0.02222	-0.06296
10.0955	-0.04074	-0.06667
10.1289	-0.04444	-0.06296
10.1623	-0.06296	0
10.1957	-0.04074	-0.01111
10.2291	-0.01852	-0.07037
10.2624	0.0037	-0.05556
10.2958	-0.02963	-0.04074
10.3292	-0.0037	-0.07778
10.3626	0.01852	-0.07037
10.396	0.01481	-0.02593
10.4294	-0.00741	-0.04815
10.4628	-0.01481	-0.07037
10.4962	-0.00741	-0.04444
10.5296	0.01481	-0.07037
10.5629	-0.0037	-0.04074
10.5963	0.01481	-0.04444
10.6297	0.01852	-0.05185
10.6631	0.01111	-0.05926
10.6965	0.0037	-0.07778
10.7299	-0.00741	-0.05926
10.7633	0.0037	-0.07407
10.7967	0	-0.04815
10.83	0	-0.04074
10.8634	-0.02222	-0.04074
10.8968	-0.02593	-0.04444
10.9302	-0.03704	-0.02593
10.9636	-0.03333	-0.02222
10.997	-0.03704	-0.01852
11.0304	-0.04074	-0.03333
11.0638	-0.01481	-0.03333
11.0972	0.00741	-0.05185
11.1305	0.0037	-0.05556
11.1639	0.00741	-0.04815
11.1973	0	-0.05185
11.2307	0	-0.05926
11.2641	0.02593	-0.05926
11.2975	-0.0037	-0.07407
11.3309	0	-0.04074
11.3643	-0.01481	-0.06667
11.3977	-0.0037	-0.04074
11.4311	-0.03704	-0.06667
11.4644	-0.01111	-0.04444
11.4978	0	-0.01852
11.5312	-0.01852	-0.03333
11.5646	0	-0.04444
11.598	0.01852	-0.04074
11.6314	-0.01852	-0.02593
11.6648	0.01111	-0.04074
11.6982	-0.01111	-0.04444
11.7316	-0.00741	-0.02222
11.7649	-0.0037	-0.05556
11.7983	-0.01481	-0.04074
11.8317	-0.01481	-0.06667
11.8651	-0.03704	-0.06296
11.8985	-0.0037	-0.09259
11.9319	-0.01852	-0.07778
11.9653	-0.01852	-0.05185
11.9987	-0.02222	-0.02593
12.032	-0.03333	-0.04074
12.0654	-0.02963	-0.02222
12.0988	-0.03704	-0.04074
12.1322	-0.04815	-0.0037
12.1656	-0.04815	-0.01111
12.199	-0.04815	-0.01111
12.2324	-0.01481	-0.02222
12.2658	0.0037	-0.01481
12.2992	-0.01111	-0.03333
12.3325	-0.0037	-0.02593
12.3659	-0.00741	-0.02963
12.3993	-0.00741	-0.02593
12.4327	0	-0.02593
12.4661	0.00741	-0.01852
12.4995	0	-0.01111
12.5329	-0.0037	-0.01111
12.5663	-0.0037	-0.0037
12.5997	-0.00741	-0.0037
12.6331	0	0
12.6664	0	0
12.6998	0	0
12.7332	0	0
12.7666	0	0
12.8	0	0
	0

## Sheet: 3f
Total Azimuthal THz Field Magnitude
0.000547269	0.00120991	0.0016939	0.00161236	0.00110778	0.00156343	0.00148698	0.000479909	0.000124451	0.000277084	0.000874013	0.00154796	0.00133528	0.00147417	0.0011418	0.000583455	0.000581831	0.00060312	0.000648141	0.00102139	0.00161553
0.00151325	0.00112133	0.00152277	0.00232431	0.00209451	0.00247812	0.00252043	0.000944962	0.00110625	0.00256527	0.00268429	0.00173961	0.00114715	0.00133215	0.00129703	0.00183079	0.00147286	0.000711907	0.000678283	0.000709936	0.00129473
0.00117847	0.0010819	0.00204857	0.00278879	0.00292983	0.0035164	0.00420796	0.00391547	0.00380476	0.00393113	0.00351747	0.00273907	0.00166595	0.00207629	0.00213192	0.00201853	0.00181645	0.0020822	0.00221619	0.00169302	0.00157848
0.00127858	0.00187592	0.00223894	0.00236444	0.00303749	0.00400034	0.00452982	0.00490428	0.0053468	0.00442167	0.00374812	0.00251148	0.00199497	0.00269705	0.002701	0.00268566	0.0028811	0.00282357	0.00262373	0.00235122	0.00203143
0.00172822	0.00171505	0.00161064	0.00199721	0.00274985	0.00398669	0.00501658	0.0054615	0.00571662	0.00469049	0.00353235	0.0024706	0.00249391	0.00328051	0.00349449	0.00348912	0.00355028	0.00362372	0.00351314	0.00318462	0.00270592
0.00147791	0.00077187	0.00215603	0.0026769	0.00328888	0.00418793	0.00476777	0.00556993	0.00584826	0.0049798	0.00312147	0.00232022	0.00353565	0.00423289	0.00442436	0.00449144	0.00413951	0.00380784	0.00377347	0.00323722	0.00324606
0.00187537	0.00218534	0.00276283	0.00347575	0.00358572	0.00468022	0.00494505	0.00586889	0.00558186	0.00470846	0.00336256	0.00337469	0.00374302	0.00459273	0.0055247	0.0055608	0.00501764	0.0042506	0.0036238	0.0034431	0.00300005
0.00244599	0.0027381	0.00333063	0.0034644	0.00337349	0.00422933	0.00501944	0.00507668	0.00446202	0.00365654	0.00283715	0.00383009	0.0050657	0.0060553	0.00640648	0.00660508	0.00568537	0.00476824	0.0038837	0.0034016	0.0031788
0.00304672	0.00327974	0.00421047	0.00432196	0.0045958	0.00438526	0.0045319	0.00403267	0.0024884	0.00183532	0.00270966	0.00434192	0.00585976	0.00688222	0.00721443	0.00735949	0.00659718	0.0054298	0.00436159	0.00384961	0.00296764
0.00360575	0.00411177	0.00497328	0.00490508	0.00587075	0.00595369	0.00573148	0.00473555	0.00323626	0.0023437	0.00293501	0.00457908	0.00664091	0.00697925	0.00806056	0.0079351	0.00700884	0.00586132	0.00445908	0.00358522	0.00265896
0.00382514	0.0043406	0.00481629	0.005255	0.00608259	0.00650369	0.00714378	0.00600754	0.00438394	0.00337187	0.00343632	0.00499672	0.00681593	0.007934	0.00860991	0.0074193	0.00610222	0.00501338	0.00401559	0.0031494	0.00227511
0.00401364	0.0047414	0.00517315	0.00612005	0.00736718	0.00731145	0.00753164	0.00731884	0.00586108	0.00538916	0.00481525	0.00540127	0.00612054	0.00743806	0.00757659	0.00634495	0.00543717	0.00490094	0.00407407	0.00268509	0.00214697
0.0036664	0.00445948	0.00562752	0.00638964	0.00731504	0.00753533	0.00840996	0.00825019	0.00819678	0.00757539	0.00650795	0.00633962	0.00612718	0.0066642	0.00671589	0.00651147	0.00540674	0.00457586	0.00340092	0.00265773	0.0024022
0.00322719	0.00462985	0.00536785	0.00617107	0.00760708	0.00766859	0.00837068	0.00892487	0.00940331	0.0085209	0.00703866	0.00662815	0.00610416	0.00544143	0.00537174	0.00623943	0.0051219	0.00434772	0.00331228	0.0022602	0.00218456
0.00333361	0.0043447	0.00486642	0.00530945	0.00695659	0.00771737	0.00793987	0.00872515	0.00875809	0.00856746	0.00727673	0.00591242	0.00644963	0.00515472	0.00429887	0.00458207	0.00361063	0.0030644	0.00281739	0.00222577	0.00172495
0.00296481	0.00373459	0.00410288	0.00524207	0.00617744	0.0066919	0.00756839	0.0078889	0.00745954	0.00807609	0.00674858	0.00587129	0.00580088	0.00495216	0.00413597	0.00355873	0.00283591	0.00258571	0.00257489	0.00178871	0.00178597
0.00288772	0.00304113	0.00340461	0.00445337	0.00515536	0.00568864	0.00626967	0.00703676	0.00699587	0.00708476	0.00643606	0.00572938	0.00526453	0.00415037	0.00364826	0.00269657	0.00289869	0.00179399	0.00176095	0.000520462	0.000958686
0.0028301	0.002645	0.00291737	0.00344049	0.00397121	0.0046838	0.00531151	0.00550705	0.00586346	0.00581599	0.00527649	0.00493628	0.00432453	0.0040519	0.00349236	0.00315971	0.00322299	0.00196358	8.95063e-05	0.000420113	0.00047287
0.00217952	0.00244062	0.0027349	0.00263534	0.0036164	0.00437488	0.00485232	0.00460053	0.00461123	0.00447405	0.00413734	0.00362016	0.00307313	0.002967	0.00296383	0.002231	0.00154825	0.00144475	0.000871448	0.000451212	0.000905147
0.00160081	0.00188867	0.00169367	0.00213551	0.00274542	0.00339538	0.00337917	0.00391586	0.0029108	0.00358069	0.00366634	0.00293511	0.0031769	0.0028679	0.00206848	0.00188827	0.00179407	0.00157662	0.00100131	0.000358256	0.000430622
0.00167775	0.00209153	0.00214012	0.00173575	0.00247983	0.002933	0.00269796	0.00335593	0.00330819	0.00344759	0.00331546	0.0025985	0.00247578	0.00272437	0.00200335	0.00183645	0.00174712	0.00174993	0.00124383	0.00109582	0.000735376
Vector Field Determined from X and Y Components (3g)

## Sheet: 3g
X Azimuthal THz Field Spatial Map (y axis inverted relative to text)
0.000266315	0.000811643	0.00111632	0.00121722	-0.00101974	-0.00154572	-0.00143839	-0.000478873	9.62803e-05	-0.000143169	-0.000859335	-0.0012254	-0.00130544	-0.00139097	-0.000897148	0.000288278	0.000508255	0.000139232	0.000367008	0.000838869	-0.00152338
0.000839357	0.000651127	0.0011355	0.00199965	0.00186253	0.0022974	0.00213723	-0.000943893	-0.000904551	0.00254221	0.00261245	0.00148076	0.000820529	-0.000917614	-0.0011665	-0.00158029	-0.00144816	0.000554182	0.000595967	0.000523287	-0.00129291
0.000729683	0.000805373	0.00157076	0.00231579	0.0026787	0.00331267	0.00396064	0.003759	0.00375732	0.00386942	0.00333441	0.00250602	0.00106565	-0.0010253	-0.00179133	-0.00190996	-0.00181029	-0.00177373	-0.00205593	-0.00165642	-0.00155842
0.000719033	0.00101197	0.0015838	0.00175018	0.00264857	0.00369532	0.00434689	0.00479063	0.00533271	0.00432459	0.00369291	0.00231678	-0.000653189	-0.00134196	-0.00167317	-0.00210711	-0.00223792	-0.00214003	-0.00222983	-0.00213038	-0.00200454
0.000650985	0.00080835	-3.37152e-05	0.00109779	0.0022568	0.00376849	0.00487161	0.00534334	0.00562165	0.00464857	0.00334141	0.00173597	-0.000497731	-0.00119384	-0.00176661	-0.00209699	-0.00258866	-0.00279532	-0.00290898	-0.00258481	-0.00241676
0.000469923	0.000680873	0.000699417	0.00119619	0.00238122	0.00386381	0.00458905	0.00545897	0.00563753	0.00478467	0.00303625	-0.000687899	-0.00150873	-0.00164432	-0.00255755	-0.00254659	-0.00303709	-0.00285981	-0.00283452	-0.00270271	-0.00272047
-0.000739988	-0.000440065	0.000725555	0.00167304	0.00221394	0.00370046	0.00442006	0.00560189	0.0053354	0.00459181	0.00315762	-0.00101289	-0.00164147	-0.0020997	-0.00299236	-0.0031642	-0.00322545	-0.00288777	-0.00247627	-0.0025436	-0.00250725
-0.000923286	1.42261e-05	-0.000149566	0.00058185	0.00129192	0.00230281	0.0035314	0.00451862	0.00446109	0.00361296	0.00190799	-0.00104419	-0.00176986	-0.00275425	-0.00337372	-0.00359887	-0.0033142	-0.00301519	-0.00267214	-0.00230852	-0.00219842
-0.00090542	-0.000850843	-0.0012181	-0.000668931	-0.000473815	-0.000562738	-0.000772142	0.00213397	0.00179516	-0.00166585	-0.00152411	-0.00188357	-0.00294276	-0.00364946	-0.00390852	-0.00439335	-0.00400641	-0.0033179	-0.00288368	-0.00242954	-0.00190695
-0.00103506	-0.00118905	-0.00133679	-0.00107826	-0.000532897	0.000242838	-0.00117307	-0.00139633	-0.00170087	-0.002094	-0.00266486	-0.00263963	-0.00364744	-0.00449562	-0.00466282	-0.00465883	-0.00425883	-0.00345256	-0.00295469	-0.00234304	-0.00184714
-0.001857	-0.0018188	-0.00125098	-0.00146351	-0.00139378	-0.00142083	-0.001574	-0.00187623	-0.00241005	-0.00284399	-0.00316192	-0.00420071	-0.00424772	-0.00467884	-0.00505327	-0.00430753	-0.00389502	-0.00343181	-0.00291267	-0.0023291	-0.00182371
-0.00166874	-0.00134941	-0.000810478	-0.00186846	-0.00253443	-0.00249931	-0.00292885	-0.00353994	-0.00415726	-0.00445173	-0.00441843	-0.00524705	-0.00520069	-0.00522445	-0.0050429	-0.00457969	-0.00364999	-0.00309289	-0.00279701	-0.00203722	-0.00213068
-0.0012074	-0.00147322	-0.00172088	-0.0015274	-0.00257856	-0.00287016	-0.00374063	-0.00476323	-0.00540971	-0.00605232	-0.00602259	-0.0060998	-0.00585612	-0.00587876	-0.00477016	-0.0046894	-0.00389601	-0.00301361	-0.002302	-0.0021332	-0.00223156
0.000292579	-0.00129015	-0.00185626	-0.00172524	-0.00271593	-0.00346066	-0.0039605	-0.00484974	-0.00608325	-0.00651554	-0.00625344	-0.00621575	-0.00521506	-0.00508423	-0.00424087	-0.00463088	-0.00355369	-0.00300996	-0.00288823	-0.00192656	-0.00185922
-0.00108951	-0.00164196	-0.00216721	-0.00229956	-0.00273209	-0.0035213	-0.004175	-0.00509902	-0.00544758	-0.00609211	-0.00586461	-0.00520288	-0.00548637	-0.00447134	-0.00374798	-0.00382461	-0.00278718	-0.00258792	-0.00266721	-0.00197668	-0.00138535
-0.00109491	-0.00132127	-0.00197051	-0.00259803	-0.0031182	-0.00378896	-0.00436223	-0.00474093	-0.00453647	-0.0054939	-0.00474416	-0.00453857	-0.00442346	-0.00383945	-0.00341519	-0.00307145	-0.00239531	-0.00236362	-0.00217208	-0.00169291	-0.00140715
-0.00124144	-3.48685e-05	-0.00140578	-0.00221095	-0.00271933	-0.00329759	-0.00374235	-0.00399433	-0.00418664	-0.00485277	-0.00470854	-0.00439975	-0.00422259	-0.00346947	-0.0031325	-0.00267627	-0.00257812	-0.00174717	-0.00135338	-3.66165e-05	-2.62327e-05
-0.00186045	-0.00149006	-0.0013283	-0.00142781	-0.00174314	-0.00236375	-0.00331988	-0.00327386	-0.00331317	-0.00342883	-0.00372584	-0.00388423	-0.00371582	-0.00340909	-0.0027668	-0.0027364	-0.00278103	-0.00171037	-6.07701e-05	0.000344084	0.000433969
-0.00113663	-0.00125809	-0.00112855	-0.0013145	-0.00201125	-0.00254364	-0.00286948	-0.00280813	-0.00255893	-0.00302032	-0.00298155	-0.00294827	-0.00305681	-0.00224303	-0.0019971	-0.00173846	-0.00142356	-0.0013034	-0.000799165	-0.000321174	0.000812935
-0.000927021	-0.000698031	-0.000639798	-0.000762628	-0.00146138	-0.00197712	-0.00195196	-0.00251407	-0.00165817	-0.00237726	-0.00269601	-0.00216986	-0.00254774	-0.00228127	-0.00154999	-0.0016003	-0.00156066	-0.0013317	-0.000933685	0.000348921	0.000408681
-0.000497589	0.000592957	0.000850055	0.000441972	-0.00123822	-0.00182431	-0.00173121	-0.00227875	-0.00191899	-0.00265429	-0.0027783	-0.00206573	-0.00188919	-0.00220173	-0.00127041	-0.00117002	-0.00127726	-0.00148467	-0.000902174	0.000748243	-0.000700063
Y Azimuthal THz Field Spatial Map (y axis inverted relative to text)
-0.0004781	-0.00089729	-0.00127402	-0.0010574	-0.000432787	-0.000234615	-0.000377013	-3.15108e-05	-7.88558e-05	0.00023723	-0.000159509	-0.000945817	0.000280731	-0.000488245	0.000706286	0.000507263	-0.000283204	-0.000586829	-0.000534221	-0.0005827	0.000537829
-0.00125913	-0.000912919	-0.00101464	-0.00118481	-0.00095809	-0.00092899	-0.00133597	4.49342e-05	0.000636852	0.000343249	-0.000616874	-0.000913015	0.000801671	0.000965714	-0.000567053	-0.000924373	0.000268582	-0.000446871	-0.000323869	-0.000479771	-6.85989e-05
-0.000925398	-0.000722421	-0.00131505	-0.00155385	-0.00118678	-0.00117953	-0.00142135	-0.00109581	-0.00059899	-0.000693825	-0.00111996	-0.00110561	0.00128054	0.00180547	0.00115595	-0.00065308	-0.000149439	0.00109061	0.00082743	-0.000350132	0.000250858
-0.00105724	-0.00157955	-0.00158254	-0.00158979	-0.00148708	-0.00153211	-0.0012743	-0.00104968	0.000387929	-0.000921441	-0.000640948	0.000969559	0.001885	0.0023395	0.00212036	0.0016652	0.00181451	0.00184196	0.00138269	0.000994847	-0.000329462
-0.00160093	-0.0015126	-0.00161029	-0.00166844	-0.00157115	-0.00130084	-0.00119729	-0.00112987	-0.00103772	0.000625633	0.00114564	0.00175792	0.00244374	0.00305557	0.00301505	0.00278866	0.00242968	0.00230597	0.00196977	0.00186026	0.00121706
-0.00140121	0.000363586	-0.00203943	-0.00239477	-0.0022686	-0.00161547	-0.00129315	-0.00110621	-0.00155576	-0.00138034	-0.000724404	0.0022159	0.00319759	0.00390046	0.00361024	0.00369972	0.00281276	0.0025142	0.00249089	0.00178183	0.00177087
-0.00172321	-0.00214057	-0.00266586	-0.0030466	-0.00282061	-0.0028655	-0.00221735	-0.00175004	-0.00164032	-0.00104156	0.00115598	0.0032191	0.00336389	0.00408465	0.00464415	0.00457278	0.0038436	0.00311903	0.00264575	0.00232058	0.00164742
-0.00226504	-0.00273807	-0.00332727	-0.00341519	-0.00311631	-0.00354744	-0.00356707	-0.00231402	9.14268e-05	-0.0005628	0.00209976	0.003685	0.00474646	0.00539266	0.0054462	0.00553852	0.00461947	0.00369389	0.00281829	0.00249831	0.00229601
-0.00290907	-0.00316745	-0.00403042	-0.00426988	-0.00457131	-0.004349	-0.00446564	-0.00342179	-0.00172324	-0.00077027	0.0022404	0.00391208	0.00506725	0.00583493	0.00606395	0.00590429	0.00524133	0.00429817	0.00327229	0.0029861	0.00227386
-0.00345399	-0.0039361	-0.00479025	-0.0047851	-0.00584651	-0.00594873	-0.00561015	-0.004525	-0.00275325	-0.00105267	0.00122995	0.00374171	0.00554958	0.00533848	0.00657501	0.00642348	0.00556652	0.00473655	0.00333964	0.00271366	0.00191262
-0.00334413	-0.00394117	-0.00465098	-0.00504709	-0.00592075	-0.00634659	-0.00696822	-0.00570704	-0.00366204	-0.00181141	-0.00134558	0.00270578	0.00533046	0.00640756	0.00697101	0.00604079	0.00469743	0.00365467	0.0027643	0.00211992	0.00136022
-0.00365029	-0.00454533	-0.00510926	-0.00582786	-0.00691752	-0.00687101	-0.00693884	-0.0064058	-0.00413153	-0.00303729	-0.00191417	-0.0012815	0.00322705	0.00529431	0.00565455	0.00439145	0.00402994	0.00380173	0.00296223	0.00174912	-0.00026403
-0.00346189	-0.00420911	-0.00535795	-0.0062044	-0.0068455	-0.00696731	-0.00753227	-0.00673627	-0.00615811	-0.00455587	-0.00246613	-0.00172723	-0.00180226	0.00313874	0.00472745	0.00451761	0.00374886	0.00344334	0.0025034	0.00158525	0.000889207
-0.0032139	-0.00444646	-0.00503668	-0.005925	-0.00710573	-0.00684333	-0.00737446	-0.00749222	-0.00717052	-0.00549122	-0.00323066	-0.00230148	-0.00317237	-0.00193902	0.00329707	0.00418157	0.00368851	0.00313733	0.00162152	0.00118188	0.001147
-0.00315054	-0.00402248	-0.00435721	-0.00478563	-0.00639764	-0.00686718	-0.00675359	-0.00708013	-0.0068577	-0.00602392	-0.0043078	-0.00280832	-0.00339078	-0.00256482	0.00210547	0.00252343	0.00229527	0.0016411	-0.00090756	0.00102313	0.00102775
-0.00275522	-0.00349305	-0.00359871	-0.00455297	-0.00533269	-0.00551591	-0.00618478	-0.00630542	-0.00592159	-0.00591949	-0.00479961	-0.0037247	-0.00375277	-0.0031277	-0.00233296	-0.00179743	-0.00151818	-0.00104841	-0.0013828	-0.000577514	0.00109983
-0.00260725	-0.00304093	-0.00310084	-0.00386578	-0.00437983	-0.00463536	-0.00503027	-0.00579321	-0.00560484	-0.00516183	-0.00438777	-0.00366988	-0.00314404	-0.0022778	-0.00187009	0.000330248	-0.00132505	0.000407166	-0.00112664	0.000519173	0.000958327
-0.00213265	-0.00218535	-0.00259743	-0.00313023	-0.00356819	-0.0040436	-0.00414615	-0.00442825	-0.00483767	-0.00469775	-0.00373624	-0.00304624	-0.0022123	-0.00218998	-0.00213105	-0.00157985	-0.00162896	-0.000964518	6.57143e-05	-0.000241042	-0.000187821
-0.00185967	-0.00209137	-0.00249119	-0.0022841	-0.00300553	-0.00355941	-0.00391293	-0.00364407	-0.00383606	-0.00330073	-0.00286844	-0.00210077	0.000316304	-0.00194214	-0.00218995	-0.00139825	0.000608742	-0.000623254	0.000347502	-0.000316921	-0.000398031
-0.00130507	-0.00175494	-0.00156817	-0.00199469	-0.00232415	-0.00276036	-0.00275837	-0.00300224	-0.00239233	-0.00267767	-0.00248467	-0.00197651	-0.00189782	-0.001738	-0.00136972	-0.0010023	-0.000884889	-0.000843974	-0.000361745	-8.12515e-05	0.000135702
-0.00160227	-0.00200572	-0.00196406	-0.00167854	-0.00214857	-0.0022966	-0.00206928	-0.00246365	-0.00269474	-0.00220014	-0.00180922	-0.00157638	-0.00160014	-0.00160454	-0.00154902	-0.00141549	-0.00119206	-0.00092628	-0.000856263	-0.000800599	-0.000225146
