# Supplementary material for: Light-driven nanoscale vectorial currents
Source: Nature. 2024 Feb 7;626(8001):984–9. doi: 10.1038/s41586-024-07037-4 (PMC10901733; doi:10.1038/s41586-024-07037-4)
Supplement: Supplementary file 5 — Source Data Fig. 4 [file 41586_2024_7037_MOESM5_ESM.xlsx]

## Sheet: 4a
Gate Voltage (V)	Resistance (Ohm)
-7.5	1587.75
-7.25	1577.09
-7	1570.08
-6.75	1565.1
-6.5	1562.44
-6.25	1561.34
-6	1561.65
-5.75	1563.3
-5.5	1566.46
-5.25	1569.82
-5	1574.45
-4.75	1579.39
-4.5	1585.15
-4.25	1591.43
-4	1598.48
-3.75	1606.08
-3.5	1614.01
-3.25	1621.94
-3	1630.83
-2.75	1640.05
-2.5	1649.35
-2.25	1659.27
-2	1669.41
-1.75	1679.79
-1.5	1690.31
-1.25	1701.45
-1	1713.14
-0.75	1725.12
-0.5	1737.69
-0.25	1750.76
0	1764.52
0.25	1779.35
0.5	1794.71
0.75	1810.64
1	1828.23
1.25	1846.83
1.5	1866.47
1.75	1887.99
2	1911.4
2.25	1936.53
2.5	1964.53
2.75	1995.94
3	2030.85
3.25	2070.3
3.5	2115.16
3.75	2167.07
4	2225.88
4.25	2292.93
4.5	2367.57
4.75	2451.25
5	2542.07
5.25	2641.99
5.5	2750.3
5.75	2870.42
6	3005.21
6.25	3158.23
6.5	3337.14
6.75	3551.29
7	3811.88
7.25	4134.84
7.5	4533.05
7.75	5019.72
8	5585.67
8.25	6221.52
8.5	6706.2
8.75	7022.15
9	7010.11
9.25	6663.6
9.5	6058.71
9.75	5339.92
10	4750
10.25	4219.26
10.5	3695.64
10.75	3269.97
11	2930.43
11.25	2663.58
11.5	2458.01
11.75	2303.52
12	2184.9
12.25	2096.73

## Sheet: 4b
Gate Voltage (V)	Relative Current	Difference in Seebeck Coefficients (uV/K)
-7.5	-0.05405	-0.78165
-7.25	0.04054	-0.50583
-7	0.00676	-0.22368
-6.75	-0.02703	0.06505
-6.5	-0.06757	0.3606
-6.25	-0.02703	0.66324
-6	0.07432	0.97327
-5.75	0.00676	1.29099
-5.5	0.02703	1.6167
-5.25	0.14865	1.95075
-5	0.08108	2.29349
-4.75	0.10811	2.64531
-4.5	0.31081	3.0066
-4.25	0.18243	3.37778
-4	0.2027	3.75931
-3.75	0.25676	4.15167
-3.5	0.2973	4.55537
-3.25	0.28379	4.97095
-3	0.33108	5.399
-2.75	0.45946	5.84014
-2.5	0.50676	6.29503
-2.25	0.49325	6.76439
-2	0.66892	7.24896
-1.75	0.62163	7.74958
-1.5	0.60136	8.26711
-1.25	0.70946	8.80251
-1	0.72974	9.35678
-0.75	0.78379	9.93102
-0.5	0.83784	10.5264
-0.25	1.00001	11.1442
0	1.00676	11.7859
0.25	1.1892	12.4528
0.5	1.13514	13.1466
0.75	1.28379	13.8691
1	1.35811	14.6222
1.25	1.45272	15.4079
1.5	1.58109	16.2285
1.75	1.61488	17.0864
2	1.69596	17.9843
2.25	1.91893	18.9251
2.5	2.02028	19.9118
2.75	2.1892	20.9479
3	2.37839	22.037
3.25	2.52705	23.183
3.5	2.70273	24.3899
3.75	2.97298	25.6619
4	3.10136	27.0035
4.25	3.18244	28.4189
4.5	3.4257	29.9117
4.75	3.58111	31.4849
5	3.71624	33.1397
5.25	3.96623	34.8741
5.5	4.07433	36.6811
5.75	4.41218	38.545
6	4.67574	40.4355
6.25	4.8987	42.298
6.5	4.97979	44.037
6.75	4.94599	45.4882
7	4.93247	46.37
7.25	4.66222	46.2044
7.5	4.22299	44.1945
7.75	3.37164	39.0735
8	2.01351	29.0695
8.25	0.41217	12.4964
8.5	-1.60812	-10.0107
8.75	-3.73653	-30.1151
9	-5.99331	-47.0399
9.25	-8.22303	-68.7576
9.5	-10.2974	-90.3692
9.75	-12.0542	-105.554
10	-13.2636	-114.426
10.25	-13.6015	-118.797
10.5	-13.7096	-120.354
10.75	-13.2636	-120.258
11	-12.446	-119.232
11.25	-11.5541	-117.706
11.5	-10.4258	-115.931
11.75	-9.43923	-114.057
12	-8.79734	-112.169
12.25	-8.27708	-110.314
12.5	-7.83115	-107.123
