# Supplementary material for: Light-driven nanoscale vectorial currents
Source: Nature. 2024 Feb 7;626(8001):984–9. doi: 10.1038/s41586-024-07037-4 (PMC10901733; doi:10.1038/s41586-024-07037-4)
Supplement: Supplementary file 6 — Source Data Extended Data Fig. 1 [file 41586_2024_7037_MOESM6_ESM.xlsx]

## Sheet: ED1a
Time Delay (ps)	Measured THz Field (arb. units)	Time Delay (ps)	Esimated Current Profile (arb. units)	Calculated THz Field (arb. units)
-9.3485	0	-9.3485	0	0
-9.31517	9.24779e-06	-9.30968	0	0
-9.28183	3.0177e-05	-9.27086	0	0
-9.2485	3.06637e-05	-9.23204	0	0
-9.21517	3.45575e-05	-9.19322	0	0
-9.18183	-4.4292e-05	-9.1544	0	0
-9.1485	-0.000114381	-9.11557	0	0
-9.11517	-0.000126549	-9.07675	0	0
-9.08183	-8.66371e-05	-9.03793	0	0
-9.0485	-0.000119248	-8.99911	0	0
-9.01517	-0.00035531	-8.96029	0	0
-8.98183	-7.83628e-05	-8.92147	0	0
-8.9485	3.94248e-05	-8.88265	0	0
-8.91517	-5.59734e-05	-8.84383	0	0
-8.88183	8.17699e-05	-8.80501	0	0
-8.8485	0.000915044	-8.76619	0	0
-8.81517	0.00122	-8.72736	0	0
-8.78183	0.00093646	-8.68854	0	0
-8.7485	0.00105	-8.64972	0	0
-8.71517	0.00116	-8.6109	0	0
-8.68183	0.000472124	-8.57208	0	0
-8.6485	-0.000491106	-8.53326	0	0
-8.61517	-0.000591372	-8.49444	0	0
-8.58183	-0.00193	-8.45562	0	0
-8.5485	-0.00332	-8.4168	0	0
-8.51516	-0.00394	-8.37797	0	0
-8.48183	-0.00363	-8.33915	0	0
-8.4485	-0.00226	-8.30033	0	0
-8.41516	-0.0029	-8.26151	0	0
-8.38183	-0.00164	-8.22269	0	0
-8.3485	-0.00208	-8.18387	0	0
-8.31516	-0.00119	-8.14505	0	0
-8.28183	0.000615708	-8.10623	0	0
-8.2485	0.00247	-8.06741	0	0
-8.21516	0.00171	-8.02859	0	0
-8.18183	0.00123	-7.98976	0	0
-8.1485	0.00328	-7.95094	0	0
-8.11516	0.00244	-7.91212	0	0
-8.08183	0.00247	-7.8733	0	0
-8.0485	-0.000631283	-7.83448	0	0
-8.01516	-0.000170841	-7.79566	0	0
-7.98183	-0.000507655	-7.75684	0	0
-7.9485	0.000647832	-7.71802	0	0
-7.91516	-0.000247743	-7.6792	0	0
-7.88183	-0.00337	-7.64038	0	0
-7.8485	-0.00148	-7.60155	0	0
-7.81516	-0.00345	-7.56273	0	0
-7.78183	-0.00267	-7.52391	0	0
-7.7485	-0.00189	-7.48509	0	0
-7.71516	-0.0014	-7.44627	0	0
-7.68183	-0.00143	-7.40745	0	0
-7.6485	-0.00124	-7.36863	0	0
-7.61516	-0.000473584	-7.32981	0	0
-7.58183	-0.00145	-7.29099	0	0
-7.5485	-0.00266	-7.25217	0	0
-7.51516	-0.004	-7.21334	0	0
-7.48183	-0.00117	-7.17452	0	0
-7.44849	-0.0014	-7.1357	0	0
-7.41516	-0.0027	-7.09688	0	0
-7.38183	0.000868805	-7.05806	0	0
-7.34849	0.000590398	-7.01924	0	0
-7.31516	0.00181	-6.98042	0	0
-7.28183	0.00391	-6.9416	0	0
-7.24849	0.0038	-6.90278	0	0
-7.21516	0.000694557	-6.86395	0	0
-7.18183	0.000278894	-6.82513	0	0
-7.14849	-0.000670221	-6.78631	0	0
-7.11516	-0.000287168	-6.74749	0	0
-7.08183	-0.00167	-6.70867	0	0
-7.04849	0.000181062	-6.66985	0	0
-7.01516	-0.000260398	-6.63103	0	0
-6.98183	-0.000989026	-6.59221	0	0
-6.94849	-0.00223	-6.55339	0	-6.50209e-130
-6.91516	-0.00586	-6.51457	1.26209e-130	-2.86588e-128
-6.88183	-0.00943	-6.47574	5.56283e-129	-1.23243e-126
-6.84849	-0.00831	-6.43692	2.39347e-127	-5.17622e-125
-6.81516	-0.00693	-6.3981	1.00529e-125	-2.12222e-123
-6.78183	-0.00449	-6.35928	4.12172e-124	-8.49364e-122
-6.74849	-0.00344	-6.32046	1.64966e-122	-3.31837e-120
-6.71516	-0.000345088	-6.28164	6.44525e-121	-1.26556e-118
-6.68183	0.00108	-6.24282	2.45817e-119	-4.71161e-117
-6.64849	-0.000510088	-6.204	9.15192e-118	-1.71231e-115
-6.61516	0.00543	-6.16518	3.32614e-116	-6.07466e-114
-6.58183	0.00202	-6.12636	1.18004e-114	-2.10372e-112
-6.54849	0.00353	-6.08753	4.08676e-113	-7.11184e-111
-6.51516	0.00315	-6.04871	1.38163e-111	-2.34694e-109
-6.48183	0.00415	-6.00989	4.55963e-110	-7.5605e-108
-6.44849	0.00321	-5.97107	1.46891e-108	-2.37752e-106
-6.41516	0.000130929	-5.93225	4.61945e-107	-7.29837e-105
-6.38183	0.000212699	-5.89343	1.41812e-105	-2.18703e-103
-6.34849	0.00214	-5.85461	4.24975e-104	-6.39747e-102
-6.31516	-0.00055438	-5.81579	1.2432e-102	-1.82679e-100
-6.28182	-0.00466	-5.77697	3.55015e-101	-5.09211e-99
-6.24849	-0.0043	-5.73814	9.89647e-100	-1.38558e-97
-6.21516	-0.0037	-5.69932	2.69303e-98	-3.68038e-96
-6.18182	-0.01009	-5.6605	7.1537e-97	-9.54288e-95
-6.14849	-0.01119	-5.62168	1.85502e-95	-2.41542e-93
-6.11516	-0.00857	-5.58286	4.69561e-94	-5.96805e-92
-6.08182	-0.00586	-5.54404	1.16029e-92	-1.43946e-90
-6.04849	-0.00731	-5.50522	2.79876e-91	-3.38915e-89
-6.01516	-0.0053	-5.4664	6.59012e-90	-7.78948e-88
-5.98182	-0.00628	-5.42758	1.51478e-88	-1.74764e-86
-5.94849	-0.00582	-5.38876	3.39885e-87	-3.82756e-85
-5.91516	-0.00431	-5.34993	7.44464e-86	-8.1831e-84
-5.88182	-0.00349	-5.31111	1.59178e-84	-1.70781e-82
-5.84849	-0.00126	-5.27229	3.32239e-83	-3.47925e-81
-5.81516	-0.00295	-5.23347	6.76932e-82	-6.91922e-80
-5.78182	0.000403009	-5.19465	1.34638e-80	-1.34324e-78
-5.74849	-0.00237	-5.15583	2.61407e-79	-2.54552e-77
-5.71516	0.00117	-5.11701	4.95445e-78	-4.70895e-76
-5.68182	0.000339734	-5.07819	9.16646e-77	-8.50348e-75
-5.64849	0.000676062	-5.03937	1.65552e-75	-1.49897e-73
-5.61516	0.00139	-5.00055	2.91875e-74	-2.57938e-72
-5.58182	0.000430265	-4.96172	5.02327e-73	-4.33273e-71
-5.54849	0.00161	-4.9229	8.43924e-72	-7.10448e-70
-5.51516	0.000380619	-4.88408	1.38404e-70	-1.13717e-68
-5.48182	0.000216106	-4.84526	2.21575e-69	-1.77683e-67
-5.44849	0.00285	-4.80644	3.46275e-68	-2.71011e-66
-5.41516	-0.000434159	-4.76762	5.28262e-67	-4.03508e-65
-5.38182	0.00226	-4.7288	7.86693e-66	-5.86464e-64
-5.34849	0.00191	-4.68998	1.14364e-64	-8.32058e-63
-5.31516	-0.00188	-4.65116	1.62293e-63	-1.15236e-61
-5.28182	0.000230708	-4.61234	2.24823e-62	-1.55792e-60
-5.24849	-0.00162	-4.57351	3.04024e-61	-2.05601e-59
-5.21515	-0.00529	-4.53469	4.01331e-60	-2.64867e-58
-5.18182	-0.00446	-4.49587	5.1716e-59	-3.33082e-57
-5.14849	-0.00606	-4.45705	6.50543e-58	-4.0888e-56
-5.11515	-0.00676	-4.41823	7.98829e-57	-4.89962e-55
-5.08182	-0.00691	-4.37941	9.57547e-56	-5.73125e-54
-5.04849	-0.00587	-4.34059	1.12045e-54	-6.54421e-53
-5.01515	-0.00613	-4.30177	1.27984e-53	-7.29432e-52
-4.98182	-0.0049	-4.26295	1.42707e-52	-7.93656e-51
-4.94849	-0.00538	-4.22412	1.55333e-51	-8.42945e-50
-4.91515	-0.00562	-4.1853	1.65047e-50	-8.73946e-49
-4.88182	-0.00407	-4.14648	1.71191e-49	-8.84482e-48
-4.84849	-0.00648	-4.10766	1.73333e-48	-8.73798e-47
-4.81515	-0.00411	-4.06884	1.71321e-47	-8.42656e-46
-4.78182	-0.00552	-4.03002	1.65297e-46	-7.93244e-45
-4.74849	-0.00327	-3.9912	1.55686e-45	-7.2892e-44
-4.71515	-0.000588451	-3.95238	1.4314e-44	-6.53836e-43
-4.68182	-0.000817699	-3.91356	1.2847e-43	-5.72496e-42
-4.64849	-0.0013	-3.87474	1.12556e-42	-4.89318e-41
-4.61515	0.000665841	-3.83591	9.62639e-42	-4.08248e-40
-4.58182	0.00105	-3.79709	8.03686e-41	-3.32483e-39
-4.54849	0.00226	-3.75827	6.54994e-40	-2.64319e-38
-4.51515	0.00185	-3.71945	5.21094e-39	-2.05115e-37
-4.48182	0.00532	-3.68063	4.0469e-38	-1.55374e-36
-4.44849	0.00346	-3.64181	3.06801e-37	-1.14887e-35
-4.41515	0.00183	-3.60299	2.27048e-36	-8.29221e-35
-4.38182	0.00219	-3.56417	1.64024e-35	-5.84223e-34
-4.34849	0.00358	-3.52535	1.15671e-34	-4.01785e-33
-4.31515	0.00159	-3.48653	7.96288e-34	-2.69721e-32
-4.28182	-0.000100265	-3.4477	5.3511e-33	-1.76743e-31
-4.24849	-0.000968097	-3.40888	3.5103e-32	-1.1305e-30
-4.21515	-0.00252	-3.37006	2.24788e-31	-7.05838e-30
-4.18182	-0.00507	-3.33124	1.40517e-30	-4.30169e-29
-4.14848	-0.00738	-3.29242	8.57459e-30	-2.55902e-28
-4.11515	-0.00804	-3.2536	5.1077e-29	-1.48595e-27
-4.08182	-0.00668	-3.21478	2.97006e-28	-8.42238e-27
-4.04848	-0.00697	-3.17596	1.6859e-27	-4.65971e-26
-4.01515	-0.00877	-3.13714	9.34175e-27	-2.51638e-25
-3.98182	-0.0093	-3.09831	5.05302e-26	-1.32644e-24
-3.94848	-0.01158	-3.05949	2.6681e-25	-6.82474e-24
-3.91515	-0.01052	-3.02067	1.37525e-24	-3.42747e-23
-3.88182	-0.00804	-2.98185	6.9197e-24	-1.68014e-22
-3.84848	-0.00915	-2.94303	3.39877e-23	-8.03901e-22
-3.81515	-0.00852	-2.90421	1.62961e-22	-3.75439e-21
-3.78182	-0.00684	-2.86539	7.62735e-22	-1.71142e-20
-3.74848	-0.00409	-2.82657	3.48491e-21	-7.6146e-20
-3.71515	-0.00524	-2.78775	1.55431e-20	-3.30683e-19
-3.68182	-0.000824026	-2.74893	6.76721e-20	-1.40167e-18
-3.64848	2.19026e-05	-2.7101	2.87615e-19	-5.79892e-18
-3.61515	0.00091115	-2.67128	1.19327e-18	-2.3416e-17
-3.58182	0.00251	-2.63246	4.83277e-18	-9.22861e-17
-3.54848	0.0041	-2.59364	1.91065e-17	-3.5499e-16
-3.51515	0.00458	-2.55482	7.37382e-17	-1.33275e-15
-3.48182	0.00548	-2.516	2.778e-16	-4.88348e-15
-3.44848	0.00587	-2.47718	1.02165e-15	-1.74643e-14
-3.41515	0.0064	-2.43836	3.66772e-15	-6.09556e-14
-3.38182	0.00605	-2.39954	1.28534e-14	-2.07639e-13
-3.34848	0.00695	-2.36072	4.39714e-14	-6.90287e-13
-3.31515	0.00386	-2.32189	1.46842e-13	-2.23961e-12
-3.28182	0.00618	-2.28307	4.78692e-13	-7.0914e-12
-3.24848	0.00373	-2.24425	1.52332e-12	-2.19128e-11
-3.21515	0.00531	-2.20543	4.73209e-12	-6.60796e-11
-3.18182	0.00371	-2.16661	1.43497e-11	-1.94459e-10
-3.14848	0.000201991	-2.12779	4.24777e-11	-5.5844e-10
-3.11515	0.000522743	-2.08897	1.22746e-10	-1.56495e-09
-3.08182	0.000455088	-2.05015	3.46242e-10	-3.01964e-09
-3.04848	-0.00289	-2.04848	3.61828e-10	-4.88072e-09
-3.01515	-0.00489	-2.01515	8.63912e-10	-7.69954e-09
-2.98181	-0.00407	-2.01133	9.53413e-10	-1.19577e-08
-2.94848	-0.00467	-1.98181	2.02636e-09	-1.87982e-08
-2.91515	-0.00667	-1.97251	2.56277e-09	-2.90615e-08
-2.88181	-0.00754	-1.94848	4.6692e-09	-4.53206e-08
-2.84848	-0.00559	-1.93368	6.72461e-09	-6.92632e-08
-2.81515	-0.00559	-1.91514	1.05693e-08	-1.07105e-07
-2.78181	-0.00662	-1.89486	1.72247e-08	-1.61843e-07
-2.74848	-0.00176	-1.88181	2.35034e-08	-2.48064e-07
-2.71515	-0.00328	-1.85604	4.30689e-08	-3.70668e-07
-2.68181	0.000753938	-1.84848	5.13446e-08	-5.62932e-07
-2.64848	0.00209	-1.81722	1.05124e-07	-8.319e-07
-2.61515	0.00446	-1.81514	1.10189e-07	-1.22048e-06
-2.58181	0.007	-1.78181	2.32305e-07	-1.79826e-06
-2.54848	0.00945	-1.7784	2.50479e-07	-2.60721e-06
-2.51515	0.013	-1.74848	4.81127e-07	-3.82217e-06
-2.48181	0.01327	-1.73958	5.82596e-07	-5.52433e-06
-2.44848	0.01907	-1.71514	9.78902e-07	-8.02455e-06
-2.41515	0.02043	-1.70076	1.32279e-06	-1.14709e-05
-2.38181	0.02154	-1.68181	1.95658e-06	-1.65047e-05
-2.34848	0.02331	-1.66194	2.93185e-06	-2.33361e-05
-2.31515	0.02757	-1.64848	3.84182e-06	-3.32488e-05
-2.28181	0.02936	-1.62312	6.34339e-06	-4.6502e-05
-2.24848	0.03437	-1.61514	7.41061e-06	-6.55896e-05
-2.21515	0.03478	-1.58429	1.33976e-05	-9.07467e-05
-2.18181	0.03643	-1.58181	1.40427e-05	-0.000124523
-2.14848	0.03906	-1.54848	2.61413e-05	-0.000171231
-2.11515	0.04275	-1.54547	2.76225e-05	-0.000231732
-2.08181	0.04605	-1.51514	4.78059e-05	-0.00031653
-2.04848	0.04868	-1.50665	5.55937e-05	-0.000427302
-2.01515	0.05358	-1.48181	8.58846e-05	-0.000577787
-1.98181	0.05705	-1.46783	0.000109223	-0.000771559
-1.94848	0.06312	-1.44848	0.000151575	-0.00103
-1.91514	0.06847	-1.42901	0.000209476	-0.00136
-1.88181	0.07272	-1.41514	0.000262797	-0.00181
-1.84848	0.07987	-1.39019	0.000392175	-0.00236
-1.81514	0.08592	-1.38181	0.000447603	-0.00309
-1.78181	0.0905	-1.35137	0.000716726	-0.004
-1.74848	0.1007	-1.34848	0.000748934	-0.00512
-1.71514	0.10823	-1.31514	0.00123	-0.00656
-1.68181	0.11553	-1.31255	0.00128	-0.00828
-1.64848	0.123	-1.28181	0.00199	-0.01053
-1.61514	0.13237	-1.27373	0.00223	-0.01325
-1.58181	0.13715	-1.24848	0.00315	-0.01666
-1.54848	0.14461	-1.23491	0.00379	-0.02074
-1.51514	0.14899	-1.21514	0.00491	-0.02578
-1.48181	0.15174	-1.19608	0.00628	-0.03174
-1.44848	0.15041	-1.18181	0.00752	-0.03901
-1.41514	0.14658	-1.15726	0.01018	-0.04749
-1.38181	0.14385	-1.14848	0.01131	-0.0577
-1.34848	0.13636	-1.11844	0.01609	-0.06946
-1.31514	0.12305	-1.11514	0.01672	-0.08289
-1.28181	0.10576	-1.08181	0.02426	-0.09875
-1.24848	0.08423	-1.07962	0.02485	-0.11606
-1.21514	0.05471	-1.04848	0.03459	-0.13684
-1.18181	0.01916	-1.0408	0.03744	-0.16008
-1.14848	-0.02188	-1.01514	0.04845	-0.18649
-1.11514	-0.06899	-1.00198	0.05508	-0.21561
-1.08181	-0.12172	-0.98181	0.06667	-0.24813
-1.04848	-0.18026	-0.96316	0.07909	-0.28345
-1.01514	-0.23787	-0.94848	0.09012	-0.32215
-0.98181	-0.29833	-0.92434	0.11087	-0.3635
-0.94848	-0.36361	-0.91514	0.11968	-0.40786
-0.91514	-0.42994	-0.88552	0.15171	-0.45444
-0.88181	-0.49685	-0.88181	0.15612	-0.50194
-0.84847	-0.56212	-0.84847	0.20008	-0.55215
-0.81514	-0.62843	-0.8467	0.20265	-0.60057
-0.78181	-0.6878	-0.81514	0.2519	-0.65193
-0.74847	-0.74338	-0.80787	0.26424	-0.7027
-0.71514	-0.78857	-0.78181	0.31154	-0.75192
-0.68181	-0.82703	-0.76905	0.33635	-0.79887
-0.64847	-0.853	-0.74847	0.37852	-0.84197
-0.61514	-0.86861	-0.73023	0.41794	-0.88091
-0.58181	-0.8711	-0.71514	0.4518	-0.91353
-0.54847	-0.8621	-0.69141	0.50694	-0.94004
-0.51514	-0.82767	-0.68181	0.52976	-0.9578
-0.48181	-0.77126	-0.65259	0.60025	-0.96768
-0.44847	-0.67669	-0.64847	0.61023	-0.96704
-0.41514	-0.53216	-0.61514	0.69054	-0.95683
-0.38181	-0.34247	-0.61377	0.6938	-0.9371
-0.34847	-0.09964	-0.58181	0.76764	-0.90459
-0.31514	0.1721	-0.57495	0.78282	-0.86178
-0.28181	0.45623	-0.54847	0.83832	-0.80644
-0.24847	0.71099	-0.53613	0.86222	-0.74121
-0.21514	0.90143	-0.51514	0.89937	-0.66444
-0.18181	1	-0.49731	0.92705	-0.57904
-0.14847	0.99363	-0.48181	0.94787	-0.48422
-0.11514	0.90169	-0.45848	0.97301	-0.3828
-0.08181	0.75092	-0.44847	0.98138	-0.27506
-0.04847	0.58215	-0.41966	0.99691	-0.16338
-0.01514	0.43305	-0.41514	0.99817	-0.05068
0.01819	0.31441	-0.38181	0.99736	0.06447
0.05153	0.23687	-0.38084	0.99707	0.17133
0.08486	0.19158	-0.34847	0.97898	0.28278
0.11819	0.16246	-0.34202	0.97347	0.39014
0.15153	0.14724	-0.31514	0.94402	0.49111
0.18486	0.13802	-0.3032	0.92778	0.58536
0.21819	0.13506	-0.28181	0.89426	0.67016
0.25153	0.13386	-0.26438	0.86317	0.74622
0.28486	0.12642	-0.24847	0.8322	0.81073
0.3182	0.12216	-0.22556	0.78393	0.8653
0.35153	0.10987	-0.21514	0.7608	0.90734
0.38486	0.09354	-0.18674	0.695	0.93907
0.4182	0.07297	-0.18181	0.68327	0.95837
0.45153	0.05329	-0.14847	0.60283	0.96785
0.48486	0.03427	-0.14792	0.60148	0.96721
0.5182	0.02035	-0.11514	0.52248	0.95669
0.55153	0.01616	-0.1091	0.50814	0.93838
0.58486	0.01676	-0.08181	0.44487	0.91136
0.6182	0.02283	-0.07027	0.41906	0.87835
0.65153	0.02738	-0.04847	0.37211	0.83905
0.68486	0.03005	-0.03145	0.33736	0.79568
0.7182	0.02839	-0.01514	0.30576	0.74852
0.75153	0.022	0.00737	0.26512	0.69917
0.78486	0.01715	0.01819	0.24682	0.64831
0.8182	0.00985	0.04619	0.20338	0.59694
0.85153	0.00994	0.05153	0.19573	0.5461
0.88486	0.01152	0.08486	0.15248	0.49598
0.9182	0.01491	0.08501	0.1523	0.4511
0.95153	0.01632	0.11819	0.11669	0.40468
0.98486	0.02543	0.12383	0.11134	0.36051
1.0182	0.02462	0.15153	0.08773	0.31935
1.05153	0.0295	0.16265	0.07945	0.28086
1.08486	0.03297	0.18486	0.0648	0.24575
1.1182	0.03137	0.20147	0.05535	0.21344
1.15153	0.03445	0.21819	0.04701	0.18453
1.18486	0.04021	0.24029	0.03764	0.15832
1.2182	0.04371	0.25153	0.03351	0.13527
1.25153	0.05062	0.27911	0.02498	0.11467
1.28486	0.04918	0.28486	0.02346	0.09684
1.3182	0.04037	0.31794	0.01619	0.08114
1.35153	0.02619	0.3182	0.01614	0.06854
1.38487	0.01264	0.35153	0.01091	0.05691
1.4182	-0.00742	0.35676	0.01024	0.04685
1.45153	-0.02333	0.38486	0.00724	0.03847
1.48487	-0.03165	0.39558	0.00632	0.03128
1.5182	-0.04737	0.4182	0.00472	0.0254
1.55153	-0.05464	0.4344	0.00381	0.02042
1.58487	-0.05759	0.45153	0.00303	0.01639
1.6182	-0.0595	0.47322	0.00224	0.01303
1.65153	-0.05457	0.48486	0.0019	0.01035
1.68487	-0.04826	0.51204	0.00129	0.00814
1.7182	-0.03615	0.5182	0.00118	0.00639
1.75153	-0.02361	0.55086	0.000722273	0.00497
1.78487	-0.00523	0.55153	0.000714974	0.00392
1.8182	0.01004	0.58486	0.000426611	0.00303
1.85153	0.02094	0.58968	0.000395334	0.00232
1.88487	0.02283	0.6182	0.000250065	0.00177
1.9182	0.02098	0.6285	0.00021123	0.00134
1.95153	0.00869	0.65153	0.000143997	0.00101
1.98487	-0.00438	0.66733	0.000110173	0.000755739
2.0182	-0.0182	0.68486	8.1458e-05	0.000565801
2.05153	-0.02762	0.70615	5.60945e-05	0.000418029
2.08487	-0.02949	0.7182	4.52681e-05	0.000309588
2.1182	-0.02925	0.74497	2.78801e-05	0.000226411
2.15153	-0.02591	0.75153	2.47133e-05	0.000165863
2.18487	-0.01837	0.78379	1.35268e-05	0.000120102
2.2182	-0.01149	0.78486	1.3254e-05	8.83717e-05
2.25153	-0.00646	0.8182	6.98303e-06	6.37548e-05
2.28487	-0.00363	0.82261	6.40658e-06	4.54389e-05
2.3182	-0.00332	0.85153	3.61426e-06	3.24871e-05
2.35153	-0.00501	0.86143	2.96199e-06	2.27728e-05
2.38487	-0.00753	0.88486	1.8377e-06	1.61059e-05
2.4182	-0.0095	0.90025	1.33681e-06	1.11786e-05
2.45154	-0.00996	0.9182	9.17926e-07	7.82007e-06
2.48487	-0.00805	0.93907	5.88955e-07	5.37573e-06
2.5182	-0.00373	0.95153	4.50423e-07	3.71945e-06
2.55154	0.000371858	0.97789	2.53293e-07	2.53319e-06
2.58487	0.00152	0.98486	2.17126e-07	1.73335e-06
2.6182	0.000625929	1.01671	1.06339e-07	1.16999e-06
2.65154	-0.00288	1.0182	1.02821e-07	8.04242e-07
2.68487	-0.01119	1.05153	4.78337e-08	5.42369e-07
2.7182	-0.01598	1.05554	4.35801e-08	3.60552e-07
2.75154	-0.02388	1.08486	2.18607e-08	2.41367e-07
2.78487	-0.02718	1.09436	1.74346e-08	1.57181e-07
2.8182	-0.02791	1.1182	9.8146e-09	1.04056e-07
2.85154	-0.02685	1.13318	6.80871e-09	6.71571e-08
2.88487	-0.01944	1.15153	4.32873e-09	4.39594e-08
2.9182	-0.01211	1.172	2.59564e-09	2.81289e-08
2.95154	-0.00781	1.18486	1.87554e-09	1.82027e-08
2.98487	0.000623009	1.21082	9.65945e-10	1.15528e-08
3.0182	0.000458495	1.2182	7.98314e-10	7.38961e-09
3.05154	-0.000787522	1.24964	3.50904e-10	4.65381e-09
3.08487	-0.00382	1.25153	3.3381e-10	2.9418e-09
3.1182	-0.00648	1.28846	1.24437e-10	1.55304e-09
3.15154	-0.00995	1.32728	4.30767e-11	5.66089e-10
3.18487	-0.0063	1.3661	1.45566e-11	1.97186e-10
3.2182	-0.00804	1.40492	4.80184e-12	6.70274e-11
3.25154	-0.00949	1.44375	1.54626e-12	2.22343e-11
3.28487	-0.01701	1.48257	4.86053e-13	7.1977e-12
3.3182	-0.02601	1.52139	1.49147e-13	2.27391e-12
3.35154	-0.03906	1.56021	4.46757e-14	7.01081e-13
3.38487	-0.04653	1.59903	1.30634e-14	2.10952e-13
3.4182	-0.04813	1.63785	3.72881e-15	6.19481e-14
3.45154	-0.04392	1.67667	1.03899e-15	1.77543e-14
3.48487	-0.03423	1.71549	2.82605e-16	4.96614e-15
3.51821	-0.02039	1.75431	7.50373e-17	1.35574e-15
3.55154	-0.00972	1.79313	1.94492e-17	3.61228e-16
3.58487	0.00606	1.83196	4.92101e-18	9.39375e-17
3.61821	0.02064	1.87078	1.21544e-18	2.38425e-17
3.65154	0.03205	1.9096	2.9305e-19	5.90643e-18
3.68487	0.036	1.94842	6.89728e-20	1.42811e-18
3.71821	0.03672	1.98724	1.58468e-20	3.37027e-19
3.75154	0.03162	2.02606	3.55412e-21	7.76314e-20
3.78487	0.02088	2.06488	7.78128e-22	1.74535e-20
3.81821	0.00873	2.1037	1.66302e-22	3.83005e-21
3.85154	-0.0063	2.14252	3.46955e-23	8.2036e-22
3.88487	-0.01822	2.18135	7.06602e-24	1.71509e-22
3.91821	-0.02659	2.22017	1.40477e-24	3.49985e-23
3.95154	-0.03119	2.25899	2.72623e-25	6.97108e-24
3.98487	-0.03427	2.29781	5.16474e-26	1.35531e-24
4.01821	-0.03202	2.33663	9.5513e-27	2.57197e-25
4.05154	-0.02687	2.37545	1.72426e-27	4.76414e-26
4.08487	-0.01909	2.41427	3.03859e-28	8.61384e-27
4.11821	-0.01558	2.45309	5.22721e-29	1.52021e-27
4.15154	-0.0082	2.49191	8.77797e-30	2.61884e-28
4.18487	-0.004	2.53073	1.43895e-30	4.40365e-29
4.21821	-0.00164	2.56956	2.30265e-31	7.22796e-30
4.25154	-0.00322	2.60838	3.59696e-32	1.15803e-30
4.28487	-0.00596	2.6472	5.48493e-33	1.81103e-31
4.31821	-0.01191	2.68602	8.16459e-34	2.76463e-32
4.35154	-0.01713	2.72484	1.18639e-34	4.11958e-33
4.38487	-0.02326	2.76366	1.68285e-35	5.99203e-34
4.41821	-0.0275	2.80248	2.33019e-36	8.50751e-35
4.45154	-0.03293	2.8413	3.14968e-37	1.17907e-35
4.48487	-0.03504	2.88012	4.15594e-38	1.59509e-36
4.51821	-0.03383	2.91894	5.35303e-39	2.1064e-37
4.55154	-0.02779	2.95777	6.73066e-40	2.71524e-38
4.58487	-0.02823	2.99659	8.26121e-41	3.41654e-39
4.61821	-0.02161	3.03541	9.89823e-42	4.19641e-40
4.65154	-0.02586	3.07423	1.15771e-42	5.03132e-41
4.68488	-0.03187	3.11305	1.32181e-43	5.88844e-42
4.71821	-0.03604	3.15187	1.47321e-44	6.72718e-43
4.75154	-0.04135	3.19069	1.60284e-45	7.50207e-44
4.78488	-0.04595	3.22951	1.70233e-46	8.16666e-45
4.81821	-0.04144	3.26833	1.76491e-47	8.67811e-46
4.85154	-0.03097	3.30716	1.78621e-48	9.00165e-47
4.88488	-0.0154	3.34598	1.76469e-49	9.11458e-48
4.91821	-0.0015	3.3848	1.70189e-50	9.00885e-49
4.95154	0.00885	3.42362	1.60222e-51	8.69202e-50
4.98488	0.01189	3.46244	1.47246e-52	8.18636e-51
5.01821	0.00602	3.50126	1.32096e-53	7.52627e-52
5.05154	0.000926725	3.54008	1.15682e-54	6.75444e-53
5.08488	-0.00633	3.5789	9.88934e-56	5.91723e-54
5.11821	-0.01191	3.61772	8.25274e-57	5.0602e-55
5.15154	-0.00842	3.65654	6.72289e-58	4.22414e-56
5.18488	-0.00597	3.69537	5.34617e-59	3.44215e-57
5.21821	0.00136	3.73419	4.15008e-60	2.73806e-58
5.25154	0.01314	3.77301	3.14484e-61	2.12607e-59
5.28488	0.01957	3.81183	2.32631e-62	1.61152e-60
5.31821	0.02329	3.85065	1.67983e-63	1.19238e-61
5.35154	0.0265	3.88947	1.1841e-64	8.61224e-63
5.38488	0.02393	3.92829	8.14784e-66	6.07213e-64
5.41821	0.01658	3.96711	5.47297e-67	4.17916e-65
5.45154	0.00867	4.00593	3.58866e-68	2.80776e-66
5.48488	0.000377699	4.04475	2.29704e-69	1.84143e-67
5.51821	-0.00695	4.08358	1.43526e-70	1.17889e-68
5.55154	-0.01145	4.1224	8.75435e-72	7.36741e-70
5.58488	-0.00997	4.16122	5.21247e-73	4.4945e-71
5.61821	-0.00585	4.20004	3.02964e-74	2.67653e-72
5.65154	-0.000323672	4.23886	1.71896e-75	1.55592e-73
5.68488	0.00476	4.27768	9.5207e-77	8.8293e-75
5.71821	0.000696018	4.3165	5.14754e-78	4.89092e-76
5.75155	-0.00418	4.35532	2.7168e-79	2.64472e-77
5.78488	-0.01471	4.39414	1.39973e-80	1.39603e-78
5.81821	-0.01921	4.43296	7.03977e-82	7.19339e-80
5.85155	-0.02072	4.47179	3.45621e-83	3.61825e-81
5.88488	-0.01261	4.51061	1.65642e-84	1.7766e-82
5.91821	-0.00358	4.54943	7.74939e-86	8.51538e-84
5.95155	0.00696	4.58825	3.5391e-87	3.98424e-85
5.98488	0.01158	4.62707	1.57778e-88	1.81975e-86
6.01821	0.0102	4.66589	6.86636e-90	8.11344e-88
6.05155	-1.55752e-05	4.70471	2.91699e-91	3.53121e-89
6.08488	-0.0097	4.74353	1.20968e-92	1.50027e-90
6.11821	-0.01985	4.78235	4.89707e-94	6.22213e-92
6.15155	-0.02885	4.82118	1.93521e-95	2.51905e-93
6.18488	-0.03316	4.86	7.46531e-97	9.95542e-95
6.21821	-0.03452	4.89882	2.81122e-98	3.84069e-96
6.25155	-0.03728	4.93764	1.03341e-99	1.44639e-97
6.28488	-0.03497	4.97646	3.70829e-101	5.31725e-99
6.31821	-0.03651	5.01528	1.29899e-102	1.90817e-100
6.35155	-0.03544	5.0541	4.44185e-104	6.68454e-102
6.38488	-0.02955	5.09292	1.48269e-105	2.28588e-103
6.41821	-0.02536	5.13174	4.8313e-107	7.63067e-105
6.45155	-0.02069	5.17056	1.53676e-108	2.48655e-106
6.48488	-0.02096	5.20939	4.77173e-110	7.90971e-108
6.51821	-0.0249	5.24821	1.44635e-111	2.45612e-109
6.55155	-0.02838	5.28703	4.27956e-113	7.44501e-111
6.58488	-0.03753	5.32585	1.2361e-114	2.20297e-112
6.61821	-0.04475	5.36467	3.48525e-116	6.36324e-114
6.65155	-0.04847	5.40349	9.59273e-118	1.79422e-115
6.68488	-0.05239	5.44231	2.57738e-119	4.93855e-117
6.71821	-0.04798	5.48113	6.75995e-121	1.32694e-118
6.75155	-0.04088	5.51995	1.73075e-122	3.48039e-120
6.78488	-0.03706	5.55877	4.32569e-124	8.91115e-122
6.81822	-0.03209	5.5976	1.05537e-125	2.22724e-123
6.85155	-0.03427	5.63642	2.5135e-127	5.43408e-125
6.88488	-0.03617	5.67524	5.84362e-129	1.29423e-126
6.91822	-0.03636	5.71406	1.32621e-130	3.01055e-128
6.95155	-0.02951	5.75288	0	6.83245e-130
6.98488	-0.0237	5.7917	0	0
7.01822	-0.0119	5.83052	0	0
7.05155	0.00394	5.86934	0	0
7.08488	0.02434	5.90816	0	0
7.11822	0.04276	5.94699	0	0
7.15155	0.06085	5.98581	0	0
7.18488	0.06791	6.02463	0	0
7.21822	0.06795	6.06345	0	0
7.25155	0.0593	6.10227	0	0
7.28488	0.03769	6.14109	0	0
7.31822	0.01384	6.17991	0	0
7.35155	-0.00847	6.21873	0	0
7.38488	-0.02666	6.25755	0	0
7.41822	-0.03117	6.29637	0	0
7.45155	-0.02811	6.3352	0	0
7.48488	-0.01575	6.37402	0	0
7.51822	-0.00119	6.41284	0	0
7.55155	0.00699	6.45166	0	0
7.58488	0.01026	6.49048	0	0
7.61822	0.00242	6.5293	0	0
7.65155	-0.00805	6.56812	0	0
7.68488	-0.01655	6.60694	0	0
7.71822	-0.01862	6.64576	0	0
7.75155	-0.0211	6.68458	0	0
7.78488	-0.01477	6.72341	0	0
7.81822	-0.00449	6.76223	0	0
7.85155	0.00582	6.80105	0	0
7.88488	0.01413	6.83987	0	0
7.91822	0.01619	6.87869	0	0
7.95155	0.01505	6.91751	0	0
7.98489	0.00879	6.95633	0	0
8.01822	-0.00191	6.99515	0	0
8.05155	-0.013	7.03397	0	0
8.08489	-0.02502	7.0728	0	0
8.11822	-0.02978	7.11162	0	0
8.15155	-0.03066	7.15044	0	0
8.18489	-0.02449	7.18926	0	0
8.21822	-0.01652	7.22808	0	0
8.25155	-0.00583	7.2669	0	0
8.28489	0.00193	7.30572	0	0
8.31822	0.00804	7.34454	0	0
8.35155	0.01164	7.38336	0	0
8.38489	0.00811	7.42218	0	0
8.41822	0.000848849	7.46101	0	0
8.45155	-0.00762	7.49983	0	0
8.48489	-0.01332	7.53865	0	0
8.51822	-0.01364	7.57747	0	0
8.55155	-0.01228	7.61629	0	0
8.58489	-0.00999	7.65511	0	0
8.61822	-0.01192	7.69393	0	0
8.65155	-0.01209	7.73275	0	0
8.68489	-0.01453	7.77157	0	0
8.71822	-0.0188	7.81039	0	0
8.75155	-0.02141	7.84922	0	0
8.78489	-0.0253	7.88804	0	0
8.81822	-0.02797	7.92686	0	0
8.85155	-0.02672	7.96568	0	0
8.88489	-0.02543	8.0045	0	0
8.91822	-0.02043	8.04332	0	0
8.95155	-0.01792	8.08214	0	0
8.98489	-0.01401	8.12096	0	0
9.01822	-0.01472	8.15978	0	0
9.05156	-0.01734	8.1986	0	0
9.08489	-0.01959	8.23743	0	0
9.11822	-0.02168	8.27625	0	0
9.15156	-0.01868	8.31507	0	0
9.18489	-0.01607	8.35389	0	0
9.21822	-0.01037	8.39271	0	0
9.25156	-0.00955	8.43153	0	0
9.28489	-0.00959	8.47035	0	0
9.31822	-0.00644	8.50917	0	0
9.35156	-0.00661	8.54799	0	0
9.38489	-0.00854	8.58682	0	0
9.41822	-0.01142	8.62564	0	0
9.45156	-0.01512	8.66446	0	0
9.48489	-0.01836	8.70328	0	0
9.51822	-0.02071	8.7421	0	0
9.55156	-0.02215	8.78092	0	0
9.58489	-0.0238	8.81974	0	0
9.61822	-0.01997	8.85856	0	0
9.65156	-0.01496	8.89738	0	0
9.68489	-0.01109	8.9362	0	0
9.71822	-0.00932	8.97503	0	0
9.75156	-0.00877	9.01385	0	0
9.78489	-0.01073	9.05267	0	0
9.81822	-0.01395	9.09149	0	0
9.85156	-0.02185	9.13031	0	0
9.88489	-0.0254	9.16913	0	0
9.91822	-0.02674	9.20795	0	0
9.95156	-0.03177	9.24677	0	0
9.98489	-0.02539	9.28559	0	0
10.0182	-0.01811	9.32441	0	0
10.0516	-0.00881	9.36324	0	0
10.0849	-0.00107	9.40206	0	0
10.1182	0.00898	9.44088	0	0
10.1516	0.0125	9.4797	0	0
10.1849	0.01087	9.51852	0	0
10.2182	0.01	9.55734	0	0
10.2516	0.00491	9.59616	0	0
10.2849	-0.00193	9.63498	0	0
10.3182	-0.00486	9.6738	0	0
10.3516	-0.00834	9.71263	0	0
10.3849	-0.00794	9.75145	0	0
10.4182	-0.00547	9.79027	0	0
10.4516	-0.0053	9.82909	0	0
10.4849	-0.00501	9.86791	0	0
10.5182	-0.00419	9.90673	0	0
10.5516	-0.01017	9.94555	0	0
10.5849	-0.01575	9.98437	0	0
10.6182	-0.01986	10.0232	0	0
10.6516	-0.02304	10.062	0	0
10.6849	-0.0232	10.1008	0	0
10.7182	-0.02517	10.1397	0	0
10.7516	-0.02703	10.1785	0	0
10.7849	-0.03065	10.2173	0	0
10.8182	-0.03422	10.2561	0	0
10.8516	-0.03098	10.2949	0	0
10.8849	-0.0335	10.3338	0	0
10.9182	-0.03256	10.3726	0	0
10.9516	-0.03191	10.4114	0	0
10.9849	-0.02828	10.4502	0	0
11.0182	-0.02528	10.4891	0	0
11.0516	-0.02504	10.5279	0	0
11.0849	-0.02488	10.5667	0	0
11.1182	-0.02906	10.6055	0	0
11.1516	-0.02782	10.6443	0	0
11.1849	-0.03049	10.6831	0	0
11.2182	-0.02709	10.722	0	0
11.2516	-0.02129	10.7608	0	0
11.2849	-0.01498	10.7996	0	0
11.3182	-0.00869	10.8384	0	0
11.3516	-0.000972478	10.8773	0	0
11.3849	0.00853	10.9161	0	0
11.4182	0.01262	10.9549	0	0
11.4516	0.00917	10.9937	0	0
11.4849	0.00791	11.0325	0	0
11.5182	0.00491	11.0714	0	0
11.5516	-0.000560221	11.1102	0	0
11.5849	-0.00728	11.149	0	0
11.6182	-0.01012	11.1878	0	0
11.6516	-0.00929	11.2266	0	0
11.6849	-0.0094	11.2655	0	0
11.7182	-0.00887	11.3043	0	0
11.7516	-0.01078	11.3431	0	0
11.7849	-0.01352	11.3819	0	0
11.8182	-0.02	11.4207	0	0
11.8516	-0.02431	11.4596	0	0
11.8849	-0.02624	11.4984	0	0
11.9182	-0.02904	11.5372	0	0
11.9516	-0.0306	11.576	0	0
11.9849	-0.02888	11.6149	0	0
12.0182	-0.02453	11.6537	0	0
12.0516	-0.01937	11.6925	0	0
12.0849	-0.00825	11.7313	0	0
12.1182	-0.00305	11.7701	0	0
12.1516	0.002	11.809	0	0
12.1849	0.00454	11.8478	0	0
12.2182	0.00468	11.8866	0	0
12.2516	-0.00247	11.9254	0	0
12.2849	-0.01028	11.9642	0	0
12.3182	-0.01699	12.0031	0	0
12.3516	-0.02342	12.0419	0	0
12.3849	-0.02417	12.0807	0	0
12.4182	-0.02619	12.1195	0	0
12.4516	-0.02108	12.1584	0	0
12.4849	-0.01601	12.1972	0	0
12.5182	-0.01545	12.236	0	0
12.5516	-0.01633	12.2748	0	0
12.5849	-0.02077	12.3136	0	0
12.6182	-0.02222	12.3525	0	0
12.6516	-0.02663	12.3913	0	0
12.6849	-0.02315	12.4301	0	0
12.7182	-0.02156	12.4689	0	0
12.7516	-0.01563	12.5077	0	0
12.7849	-0.0076	12.5466	0	0
12.8182	0.00165	12.5854	0	0
12.8516	0.00515	12.6242	0	0
12.8849	0.00614	12.663	0	0
12.9182	0.00503	12.7018	0	0
12.9516	0.00377	12.7407	0	0
12.9849	-0.00255	12.7795	0	0
13.0182	-0.00657	12.8183	0	0
13.0516	-0.0089	12.8571	0	0
13.0849	-0.01135	12.8959	0	0
13.1182	-0.01376	12.9348	0	0
13.1516	-0.01191	12.9736	0	0
13.1849	-0.00753	13.0124	0	0
13.2182	-0.00324	13.0512	0	0
13.2516	-0.00133	13.09	0	0
13.2849	0.00162	13.1289	0	0
13.3182	0.0051	13.1677	0	0
13.3516	0.00356	13.2065	0	0
13.3849	-0.00181	13.2453	0	0
13.4182	-0.00737	13.2842	0	0
13.4516	-0.01224	13.323	0	0
13.4849	-0.01799	13.3618	0	0
13.5182	-0.0205	13.4006	0	0
13.5516	-0.02468	13.4394	0	0
13.5849	-0.02661	13.4783	0	0
13.6182	-0.02595	13.5171	0	0
13.6516	-0.02514	13.5559	0	0
13.6849	-0.02481	13.5947	0	0
13.7182	-0.02437	13.6335	0	0
13.7516	-0.02062	13.6724	0	0
13.7849	-0.01532	13.7112	0	0
13.8182	-0.00896	13.75	0	0
13.8516	-0.00225	13.7888	0	0
13.8849	0.000858584	13.8277	0	0
13.9182	0.00466	13.8665	0	0
13.9516	0.00472	13.9053	0	0
13.9849	0.0058	13.9441	0	0
14.0182	0.00782	13.9829	0	0
14.0516	0.00493	14.0218	0	0
14.0849	0.000603053	14.0606	0	0
14.1182	-0.00552	14.0994	0	0
14.1516	-0.01454	14.1382	0	0
14.1849	-0.02258	14.177	0	0
14.2182	-0.02779	14.2159	0	0
14.2516	-0.03535	14.2547	0	0
14.2849	-0.03793	14.2935	0	0
14.3182	-0.03497	14.3323	0	0
14.3516	-0.03072	14.3712	0	0
14.3849	-0.026	14.41	0	0
14.4182	-0.01803	14.4488	0	0
14.4516	-0.01241	14.4876	0	0
14.4849	-0.00503	14.5264	0	0
14.5182	-0.00591	14.5653	0	0
14.5516	-0.00868	14.6041	0	0
14.5849	-0.00611	14.6429	0	0
14.6182	-0.00651	14.6817	0	0
14.6516	-0.00852	14.7205	0	0
14.6849	-0.01148	14.7594	0	0
14.7182	-0.01564	14.7982	0	0
14.7516	-0.0187	14.837	0	0
14.7849	-0.02353	14.8758	0	0
14.8182	-0.02273	14.9146	0	0
14.8516	-0.02088	14.9535	0	0
14.8849	-0.01899	14.9923	0	0
14.9182	-0.01471	15.0311	0	0
14.9516	-0.00924	15.0699	0	0
14.9849	-0.00404	15.1088	0	0
15.0182	-0.000847876	15.1476	0	0
15.0516	0.00228	15.1864	0	0
15.0849	0.00121	15.2252	0	0
15.1182	-0.000311018	15.264	0	0
15.1516	-0.00287	15.3028	0	0
15.1849	-0.01144	15.3417	0	0
15.2182	-0.02012	15.3805	0	0
15.2516	-0.03279	15.4193	0	0
15.2849	-0.0449	15.4581	0	0
15.3182	-0.04976	15.497	0	0
15.3516	-0.05373	15.5358	0	0
15.3849	-0.04925	15.5746	0	0
15.4182	-0.04005	15.6134	0	0
15.4516	-0.02858	15.6522	0	0
15.4849	-0.01891	15.6911	0	0
15.5182	-0.01016	15.7299	0	0
15.5516	-0.00359	15.7687	0	0
15.5849	-0.00224	15.8075	0	0
15.6182	0.000550973	15.8463	0	0
15.6516	0.00115	15.8852	0	0
15.6849	0.00917	15.924	0	0
15.7182	0.0167	15.9628	0	0
15.7516	0.0215	16.0016	0	0
15.7849	0.02521	16.0404	0	0
15.8182	0.02186	16.0793	0	0
15.8516	0.01516	16.1181	0	0
15.8849	0.00104	16.1569	0	0
15.9182	-0.01653	16.1957	0	0
15.9516	-0.0338	16.2346	0	0
15.9849	-0.04603	16.2734	0	0
16.0182	-0.05576	16.3122	0	0
16.0516	-0.06056	16.351	0	0
16.0849	-0.05965	16.3898	0	0
16.1182	-0.0547	16.4287	0	0
16.1516	-0.04441	16.4675	0	0
16.1849	-0.0323	16.5063	0	0
16.2182	-0.0227	16.5451	0	0
16.2516	-0.01581	16.584	0	0
16.2849	-0.00804	16.6228	0	0
16.3182	-0.01018	16.6616	0	0
16.3516	-0.01386	16.7004	0	0
16.3849	-0.01777	16.7392	0	0
16.4182	-0.02125	16.7781	0	0
16.4516	-0.0222	16.8169	0	0
16.4849	-0.02311	16.8557	0	0
16.5182	-0.02068	16.8945	0	0
16.5516	-0.01483	16.9333	0	0
16.5849	-0.0106	16.9722	0	0
16.6182	-0.00855	17.011	0	0
16.6516	-0.00638	17.0498	0	0
16.6849	-0.0058	17.0886	0	0
16.7183	-0.0074	17.1274	0	0
16.7516	-0.00794	17.1663	0	0
16.7849	-0.00922	17.2051	0	0
16.8182	-0.01248	17.2439	0	0
16.8516	-0.01506	17.2827	0	0
16.8849	-0.02073	17.3215	0	0
16.9183	-0.01915	17.3604	0	0
16.9516	-0.0209	17.3992	0	0
16.9849	-0.01953	17.438	0	0
17.0182	-0.02431	17.4768	0	0
17.0516	-0.02738	17.5157	0	0
17.0849	-0.028	17.5545	0	0
17.1182	-0.02782	17.5933	0	0
17.1516	-0.0266	17.6321	0	0
17.1849	-0.02615	17.6709	0	0
17.2183	-0.02433	17.7098	0	0
17.2516	-0.02136	17.7486	0	0
17.2849	-0.02488	17.7874	0	0
17.3182	-0.02381	17.8262	0	0
17.3516	-0.02136	17.865	0	0
17.3849	-0.01436	17.9039	0	0
17.4183	-0.01028	17.9427	0	0
17.4516	-0.00294	17.9815	0	0
17.4849	0.00192	18.0203	0	0
17.5182	0.00601	18.0591	0	0
17.5516	0.00649	18.098	0	0
17.5849	0.003	18.1368	0	0
17.6182	-0.00389	18.1756	0	0
17.6516	-0.00936	18.2144	0	0
17.6849	-0.01543	18.2533	0	0
17.7183	-0.02065	18.2921	0	0
17.7516	-0.02623	18.3309	0	0
17.7849	-0.03153	18.3697	0	0
17.8182	-0.03463	18.4085	0	0
17.8516	-0.03826	18.4474	0	0
17.8849	-0.03654	18.4862	0	0
17.9183	-0.03345	18.525	0	0
17.9516	-0.0306	18.5638	0	0
17.9849	-0.03133	18.6026	0	0
18.0182	-0.02626	18.6415	0	0
18.0516	-0.02162	18.6803	0	0
18.0849	-0.01875	18.7191	0	0
18.1182	-0.014	18.7579	0	0
18.1516	-0.00731	18.7967	0	0
18.1849	-0.0072	18.8356	0	0
18.2183	-0.00716	18.8744	0	0
18.2516	-0.01048	18.9132	0	0
18.2849	-0.01678	18.952	0	0
18.3182	-0.02179	18.9908	0	0
18.3516	-0.02556	19.0297	0	0
18.3849	-0.02813	19.0685	0	0
18.4183	-0.02738	19.1073	0	0
18.4516	-0.02158	19.1461	0	0
18.4849	-0.01863	19.185	0	0
18.5182	-0.01158	19.2238	0	0
18.5516	-0.00896	19.2626	0	0
18.5849	-0.00882	19.3014	0	0
18.6182	-0.00627	19.3402	0	0
18.6516	-0.00941	19.3791	0	0
18.6849	-0.01275	19.4179	0	0
18.7183	-0.0121	19.4567	0	0
18.7516	-0.01102	19.4955	0	0
18.7849	-0.01026	19.5343	0	0
18.8182	-0.01253	19.5732	0	0
18.8516	-0.01365	19.612	0	0
18.8849	-0.01972	19.6508	0	0
18.9183	-0.02429	19.6896	0	0
18.9516	-0.03166	19.7284	0	0
18.9849	-0.03239	19.7673	0	0
19.0182	-0.03199	19.8061	0	0
19.0516	-0.02606	19.8449	0	0
19.0849	-0.01676	19.8837	0	0
19.1182	-0.01256	19.9226	0	0
19.1516	-0.0083	19.9614	0	0
19.1849	-0.00462	20.0002	0	0
19.2183	-0.00024823	20.039	0	0
19.2516	0.00233	20.0778	0	0
19.2849	0.00282	20.1167	0	0
19.3182	0.00544	20.1555	0	0
19.3516	0.00732	20.1943	0	0
19.3849	0.00463	20.2331	0	0
19.4183	0.00299	20.272	0	0
19.4516	-0.00917	20.3108	0	0
19.4849	-0.01851	20.3496	0	0
19.5182	-0.03133	20.3884	0	0
19.5516	-0.04341	20.4272	0	0
19.5849	-0.05013	20.466	0	0
19.6182	-0.05086	20.5049	0	0
19.6516	-0.04587	20.5437	0	0
19.6849	-0.03973	20.5825	0	0
19.7183	-0.03337	20.6213	0	0
19.7516	-0.02238	20.6602	0	0
19.7849	-0.01051	20.699	0	0
19.8182	-0.0045	20.7378	0	0
19.8516	0.00133	20.7766	0	0
19.8849	0.0033	20.8154	0	0
19.9183	0.00404	20.8543	0	0
19.9516	-0.000369425	20.8931	0	0
19.9849	-0.00587	20.9319	0	0
20.0183	-0.00934	20.9707	0	0
20.0516	-0.01384	21.0095	0	0
20.0849	-0.01622	21.0484	0	0
20.1183	-0.01685	21.0872	0	0
20.1516	-0.02064	21.126	0	0
20.1849	-0.02514	21.1648	0	0
20.2183	-0.02356	21.2036	0	0
20.2516	-0.02555	21.2425	0	0
20.2849	-0.02298	21.2813	0	0
20.3183	-0.01807	21.3201	0	0
20.3516	-0.01314	21.3589	0	0
20.3849	-0.01112	21.3978	0	0
20.4183	-0.00652	21.4366	0	0
20.4516	-0.0048	21.4754	0	0
20.4849	-0.00424	21.5142	0	0
20.5183	-0.0092	21.553	0	0
20.5516	-0.01422	21.5919	0	0
20.5849	-0.02046	21.6307	0	0
20.6183	-0.02382	21.6695	0	0
20.6516	-0.02554	21.7083	0	0
20.6849	-0.02611	21.7471	0	0
20.7183	-0.02292	21.786	0	0
20.7516	-0.01308	21.8248	0	0
20.7849	-0.00983	21.8636	0	0
20.8183	-0.00428	21.9024	0	0
20.8516	-0.00407	21.9413	0	0
20.8849	-0.00305	21.9801	0	0
20.9183	-0.00645	22.0189	0	0
20.9516	-0.01043	22.0577	0	0
20.9849	-0.0118	22.0965	0	0
21.0183	-0.01088	22.1353	0	0
21.0516	-0.00876	22.1742	0	0
21.0849	-0.00896	22.213	0	0
21.1183	-0.00804	22.2518	0	0
21.1516	-0.00851	22.2906	0	0
21.1849	-0.00781	22.3295	0	0
21.2183	-0.00792	22.3683	0	0
21.2516	-0.01436	22.4071	0	0
21.2849	-0.02421	22.4459	0	0
21.3183	-0.03052	22.4847	0	0
21.3516	-0.03646	22.5236	0	0
21.3849	-0.04121	22.5624	0	0
21.4183	-0.04092	22.6012	0	0
21.4516	-0.03382	22.64	0	0
21.4849	-0.02736	22.6789	0	0
21.5183	-0.018	22.7177	0	0
21.5516	-0.00993	22.7565	0	0
21.5849	-0.00798	22.7953	0	0
21.6183	-0.00757	22.8341	0	0
21.6516	-0.01096	22.8729	0	0
21.6849	-0.01432	22.9118	0	0
21.7183	-0.01527	22.9506	0	0
21.7516	-0.01815	22.9894	0	0
21.7849	-0.01787	23.0282	0	0
21.8183	-0.0191	23.0671	0	0
21.8516	-0.0174	23.1059	0	0
21.8849	-0.015	23.1447	0	0
21.9183	-0.01479	23.1835	0	0
21.9516	-0.01799	23.2223	0	0
21.9849	-0.01866	23.2612	0	0
22.0183	-0.01716	23.3	0	0
22.0516	-0.02021	23.3388	0	0
22.0849	-0.01644	23.3776	0	0
22.1183	-0.01243	23.4165	0	0
22.1516	-0.00788	23.4553	0	0
22.1849	-0.00533	23.4941	0	0
22.2183	-0.0052	23.5329	0	0
22.2516	-0.00601	23.5717	0	0
22.2849	-0.00864	23.6105	0	0
22.3183	-0.01447	23.6494	0	0
22.3516	-0.01746	23.6882	0	0
22.3849	-0.01998	23.727	0	0
22.4183	-0.02134	23.7658	0	0
22.4516	-0.02381	23.8047	0	0
22.4849	-0.02409	23.8435	0	0
22.5183	-0.01738	23.8823	0	0
22.5516	-0.01564	23.9211	0	0
22.5849	-0.01532	23.9599	0	0
22.6183	-0.01358	23.9988	0	0
22.6516	-0.01045	24.0376	0	0
22.6849	-0.01311	24.0764	0	0
22.7183	-0.01271	24.1152	0	0
22.7516	-0.01273	24.1541	0	0
22.7849	-0.01269	24.1929	0	0
22.8183	-0.01181	24.2317	0	0
22.8516	-0.0116	24.2705	0	0
22.8849	-0.01002	24.3093	0	0
22.9183	-0.01139	24.3482	0	0
22.9516	-0.01081	24.387	0	0
22.9849	-0.01472	24.4258	0	0
23.0183	-0.01583	24.4646	0	0
23.0516	-0.02125	24.5034	0	0
23.0849	-0.02495	24.5423	0	0
23.1183	-0.02755	24.5811	0	0
23.1516	-0.02596	24.6199	0	0
23.1849	-0.02496	24.6587	0	0
23.2183	-0.02327	24.6975	0	0
23.2516	-0.02397	24.7364	0	0
23.2849	-0.02238	24.7752	0	0
23.3183	-0.01855	24.814	0	0
23.3516	-0.01468	24.8528	0	0
23.3849	-0.00921	24.8916	0	0
23.4183	-0.00394	24.9305	0	0
23.4516	0.000817212	24.9693	0	0
23.4849	0.00465	25.0081	0	0
23.5183	0.00339	25.0469	0	0
23.5516	-0.00492	25.0858	0	0
23.5849	-0.01408	25.1246	0	0
23.6183	-0.02222	25.1634	0	0
23.6516	-0.02903	25.2022	0	0
23.6849	-0.03768	25.241	0	0
23.7183	-0.03915	25.2799	0	0
23.7516	-0.0368	25.3187	0	0
23.7849	-0.03295	25.3575	0	0
23.8183	-0.03031	25.3963	0	0
23.8516	-0.022	25.4351	0	0
23.8849	-0.01904	25.474	0	0
23.9183	-0.01641	25.5128	0	0
23.9516	-0.01755	25.5516	0	0
23.9849	-0.01507
24.0183	-0.01575
24.0516	-0.01071
24.0849	-0.01239
24.1183	-0.00498
24.1516	-0.00176
24.1849	-0.000851283
24.2183	-0.00152
24.2516	-0.00698
24.2849	-0.01071
24.3183	-0.01577
24.3516	-0.01715
24.3849	-0.01795
24.4183	-0.01549
24.4516	-0.01263
24.4849	-0.00677
24.5183	-0.00424
24.5516	-0.00315
24.5849	-0.0038
24.6183	-0.00577
24.6516	-0.00917
24.6849	-0.01089
24.7183	-0.01194
24.7516	-0.0128
24.7849	-0.0105
24.8183	-0.00998
24.8516	-0.00802
24.8849	-0.00753
24.9183	-0.00635
24.9516	-0.00491
24.9849	-0.0037
25.0183	-0.00308
25.0516	-0.00138
25.0849	-0.000436106
25.1183	2.53097e-05
25.1516	0.000202965
25.1849	-0.000462389
25.2183	-0.00119
25.2516	-0.00169
25.2849	-0.00181
25.3183	-0.00175
25.3516	-0.0014
25.3849	-0.00103
25.4183	-0.00060792
25.4516	-0.000265265
25.4849	-7.9823e-05
25.5183	-1.31416e-05
25.5516	0

## Sheet: ED1b
Sample Orientation (°)	X THz Field (arb. units)	Y THz Field (arb. units)	Total THz Field (arb. units)
0	7.3	0.6	7.32462
15	7.12	3.43	7.90312
30	6.15	5.72	8.39886
45	4.24	7.7	8.7902
60	2.25	8.36	8.65749
75	0	7.95	7.95
90	-1.5	7.25	7.40355
105	-2.42	5.93	6.40479
120	-3.57	4.8	5.98205
135	-4.44	4.26	6.15315
150	-5.78	2.86	6.44888
165	-6.74	1.37	6.87783
180	-7.44	-1.3	7.55272
195	-7.19	-3.44	7.97055
210	-5.92	-5.74	8.24585
225	-4.54	-7.91	9.12029
240	-2.66	-9.11	9.4904
255	-0.45	-8.77	8.78154
270	0.6	-7.61	7.63362
285	2.26	-6.55	6.92893
300	2.96	-5.43	6.18438
315	4.2	-4.37	6.0611
330	5.87	-3.32	6.74383
345	6.4	-1.64	6.60678
360	7.3	0.6	7.32462
