# Supplementary material for: Light-driven nanoscale vectorial currents
Source: Nature. 2024 Feb 7;626(8001):984–9. doi: 10.1038/s41586-024-07037-4 (PMC10901733; doi:10.1038/s41586-024-07037-4)
Supplement: Supplementary file 7 — Source Data Extended Data Fig. 2 [file 41586_2024_7037_MOESM7_ESM.xlsx]

## Sheet: ED2a
Experiments				Simulations
Wavelength (nm)	0 deg Transmittance	60 deg Transmittance	120 deg Transmittance	Wavelength (nm)	0 deg Transmittance	60 deg Transmittance	120 deg Transmittance
650	0.67762	0.70636	0.69841	650	0.82851	0.83896	0.83549
650.099	0.6776	0.70631	0.69839	655	0.83476	0.84672	0.84275
650.197	0.6776	0.70628	0.69837	660	0.83967	0.85313	0.84869
650.296	0.67766	0.70629	0.69832	665	0.84343	0.8584	0.85348
650.395	0.67773	0.70636	0.69824	670	0.84622	0.86273	0.85734
650.494	0.67783	0.70647	0.69815	675	0.84816	0.86625	0.86039
650.592	0.67797	0.70662	0.69812	680	0.84935	0.86906	0.86271
650.691	0.67813	0.70675	0.69815	685	0.84984	0.87125	0.8644
650.79	0.67827	0.70684	0.69817	690	0.84972	0.87289	0.86551
650.888	0.67839	0.7069	0.69817	695	0.84902	0.87403	0.86611
650.987	0.6785	0.70698	0.69813	700	0.84779	0.87472	0.86624
651.086	0.6786	0.70707	0.69805	705	0.84606	0.87501	0.86593
651.185	0.67868	0.70712	0.69795	710	0.84387	0.87493	0.86522
651.283	0.67876	0.70714	0.69783	715	0.84126	0.87452	0.86415
651.382	0.67884	0.70715	0.69774	720	0.83825	0.87383	0.86275
651.481	0.67891	0.70717	0.6977	725	0.83487	0.87286	0.86102
651.579	0.67897	0.70719	0.69769	730	0.8311	0.87164	0.85899
651.678	0.67903	0.70718	0.69767	735	0.82693	0.87018	0.85663
651.777	0.67909	0.70714	0.69765	740	0.82236	0.86847	0.85394
651.876	0.67915	0.70711	0.69762	745	0.81733	0.8665	0.85089
651.974	0.67931	0.70711	0.69757	750	0.81182	0.86426	0.84744
652.073	0.67958	0.70713	0.69751	755	0.8058	0.86171	0.84356
652.172	0.67984	0.70712	0.6975	760	0.79931	0.85887	0.83922
652.271	0.68005	0.7071	0.69752	765	0.79245	0.85572	0.83443
652.369	0.6802	0.70708	0.69752	770	0.78541	0.85234	0.82926
652.468	0.68031	0.70709	0.6975	775	0.77852	0.84887	0.82386
652.567	0.68039	0.70715	0.69749	780	0.77223	0.84555	0.81849
652.665	0.6805	0.70725	0.69749	785	0.76699	0.8428	0.81354
652.764	0.68062	0.70737	0.69748	790	0.76288	0.84113	0.80939
652.863	0.68071	0.70749	0.6975	795	0.75888	0.84081	0.80596
652.962	0.68078	0.70759	0.69753	800	0.75208	0.84116	0.80176
653.06	0.68088	0.70768	0.69755	805	0.74734	0.83969	0.79299
653.159	0.68102	0.70774	0.69759	810	0.73936	0.83254	0.77626
653.258	0.68117	0.70779	0.69766	815	0.73404	0.82979	0.75814
653.356	0.68133	0.70781	0.69772	820	0.7234	0.82447	0.72318
653.455	0.68148	0.70782	0.69774	825	0.71277	0.81951	0.66318
653.554	0.68162	0.70789	0.69773	830	0.69315	0.80455	0.60652
653.653	0.68172	0.708	0.69775	835	0.67301	0.78348	0.5652
653.751	0.68182	0.70811	0.69783	840	0.6621	0.75757	0.5457
653.85	0.6819	0.70822	0.69792	845	0.66224	0.72636	0.54736
653.949	0.68196	0.70835	0.69797	850	0.6712	0.68926	0.5633
654.047	0.682	0.70848	0.69798	855	0.68505	0.64657	0.5851
654.146	0.68204	0.7086	0.69796	860	0.70044	0.60011	0.60661
654.245	0.68209	0.70867	0.69792	865	0.71565	0.55354	0.62517
654.344	0.68215	0.7087	0.69788	870	0.73046	0.51209	0.64094
654.442	0.68224	0.70871	0.69786	875	0.74546	0.48159	0.65566
654.541	0.68236	0.70875	0.69786	880	0.76137	0.46666	0.67136
654.64	0.6825	0.70882	0.6979	885	0.77847	0.46911	0.68936
654.738	0.68265	0.70889	0.69795	890	0.79647	0.48734	0.70985
654.837	0.68278	0.70894	0.69801	895	0.8147	0.51735	0.73207
654.936	0.68293	0.70899	0.69804	900	0.8324	0.55431	0.75488
655.035	0.6831	0.70907	0.69804	905	0.84897	0.59391	0.77715
655.133	0.68334	0.70917	0.69805	910	0.86406	0.63303	0.79811
655.232	0.68362	0.7093	0.69809	915	0.87755	0.66979	0.81731
655.331	0.68389	0.70947	0.69809	920	0.88948	0.70328	0.83459
655.429	0.68411	0.70967	0.69809	925	0.89996	0.73323	0.84999
655.528	0.68428	0.7099	0.69811	930	0.90916	0.75972	0.86364
655.627	0.6844	0.71016	0.69815	935	0.91724	0.78303	0.87571
655.726	0.68452	0.71043	0.69821	940	0.92435	0.8035	0.88639
655.824	0.68469	0.71065	0.69828	945	0.93064	0.82149	0.89585
655.923	0.68489	0.71082	0.69836	950	0.93622	0.83733	0.90427
656.022	0.68502	0.71103	0.69845
656.12	0.68508	0.71127	0.69854
656.219	0.68515	0.71145	0.69863
656.318	0.68525	0.71159	0.6987
656.417	0.68536	0.7117	0.69874
656.515	0.68549	0.71179	0.69878
656.614	0.68561	0.71189	0.69888
656.713	0.68574	0.71206	0.69905
656.811	0.68589	0.71228	0.69925
656.91	0.68603	0.71248	0.6994
657.009	0.68617	0.71261	0.6995
657.108	0.68631	0.71268	0.69962
657.206	0.68644	0.71272	0.6998
657.305	0.68653	0.71277	0.70006
657.404	0.68661	0.71282	0.70033
657.502	0.68667	0.71291	0.70052
657.601	0.68672	0.71305	0.70061
657.7	0.68677	0.71324	0.70061
657.799	0.68685	0.71344	0.70058
657.897	0.68691	0.71361	0.70057
657.996	0.68689	0.71376	0.70063
658.095	0.6869	0.71394	0.70074
658.194	0.68698	0.71412	0.70083
658.292	0.68705	0.71427	0.7009
658.391	0.68712	0.71437	0.70099
658.49	0.68727	0.71445	0.7011
658.588	0.68748	0.71455	0.70122
658.687	0.68765	0.71469	0.70137
658.786	0.6878	0.71486	0.70156
658.885	0.68791	0.71505	0.70173
658.983	0.68801	0.7152	0.70184
659.082	0.6881	0.7153	0.70186
659.181	0.68816	0.71536	0.70184
659.279	0.68819	0.71537	0.70181
659.378	0.68825	0.71535	0.70183
659.477	0.68835	0.71536	0.70188
659.576	0.68852	0.71543	0.70196
659.674	0.68867	0.71555	0.70202
659.773	0.68881	0.71569	0.70207
659.872	0.68897	0.71591	0.70218
659.97	0.68917	0.71622	0.70232
660.069	0.68936	0.71654	0.70247
660.168	0.68949	0.71681	0.70262
660.267	0.68953	0.71698	0.70277
660.365	0.68952	0.71702	0.70292
660.464	0.68948	0.71697	0.70303
660.563	0.68943	0.71688	0.7031
660.661	0.68942	0.71683	0.70317
660.76	0.68951	0.71687	0.70326
660.859	0.68965	0.71696	0.70335
660.958	0.68977	0.71705	0.70346
661.056	0.68985	0.71714	0.70367
661.155	0.68993	0.71727	0.70398
661.254	0.69003	0.71742	0.70431
661.352	0.69013	0.71758	0.70458
661.451	0.69023	0.71774	0.70477
661.55	0.6903	0.71793	0.7049
661.649	0.69035	0.71816	0.70501
661.747	0.69042	0.71839	0.70508
661.846	0.69049	0.71859	0.70514
661.945	0.69051	0.71873	0.70525
662.043	0.69049	0.71885	0.70542
662.142	0.69048	0.71903	0.70558
662.241	0.69052	0.71928	0.70568
662.34	0.69062	0.71954	0.70578
662.438	0.69075	0.71976	0.70589
662.537	0.69089	0.71988	0.70602
662.636	0.69098	0.71992	0.70615
662.734	0.691	0.71994	0.70628
662.833	0.69105	0.71997	0.70634
662.932	0.69117	0.72005	0.70635
663.031	0.69127	0.72018	0.70634
663.129	0.69131	0.72036	0.70633
663.228	0.69133	0.72056	0.7063
663.327	0.69135	0.72078	0.70628
663.425	0.69139	0.72101	0.7063
663.524	0.69144	0.72118	0.70638
663.623	0.69146	0.72125	0.70649
663.722	0.69146	0.7213	0.70656
663.82	0.69152	0.72138	0.70662
663.919	0.69166	0.7215	0.70672
664.018	0.69188	0.72164	0.70688
664.117	0.6921	0.72174	0.70708
664.215	0.69227	0.72184	0.7073
664.314	0.6924	0.72198	0.70751
664.413	0.69248	0.72212	0.70771
664.511	0.69255	0.72222	0.70789
664.61	0.69263	0.72231	0.70806
664.709	0.69278	0.72244	0.70818
664.808	0.69299	0.72263	0.70825
664.906	0.69322	0.72286	0.70832
665.005	0.69344	0.72312	0.70846
665.104	0.69358	0.72333	0.70863
665.202	0.69364	0.72347	0.70878
665.301	0.69369	0.72356	0.70891
665.4	0.6938	0.72363	0.70904
665.499	0.69397	0.72372	0.7092
665.597	0.69414	0.72384	0.70939
665.696	0.69426	0.72399	0.70956
665.795	0.69435	0.72416	0.7097
665.893	0.69447	0.72433	0.70976
665.992	0.69463	0.72445	0.70977
666.091	0.6948	0.72455	0.70973
666.19	0.69493	0.72468	0.70972
666.288	0.69504	0.72483	0.70979
666.387	0.69515	0.72496	0.70992
666.486	0.69528	0.72506	0.71006
666.584	0.6954	0.72512	0.71015
666.683	0.69547	0.72516	0.71023
666.782	0.69551	0.72522	0.71034
666.881	0.69556	0.72534	0.7105
666.979	0.69563	0.72554	0.71068
667.078	0.69568	0.7258	0.71085
667.177	0.69575	0.72608	0.71099
667.275	0.69586	0.72635	0.7111
667.374	0.696	0.72659	0.71121
667.473	0.69618	0.72681	0.71134
667.572	0.69641	0.72698	0.71152
667.67	0.69669	0.7271	0.71171
667.769	0.69694	0.72722	0.71192
667.868	0.69714	0.72732	0.71207
667.966	0.69728	0.72739	0.71214
668.065	0.69736	0.72745	0.71214
668.164	0.69737	0.72751	0.71216
668.263	0.69739	0.72763	0.7122
668.361	0.69746	0.72778	0.71228
668.46	0.69752	0.72792	0.71239
668.559	0.69753	0.72805	0.71245
668.657	0.69751	0.7282	0.71243
668.756	0.69749	0.72836	0.71238
668.855	0.69751	0.72849	0.71238
668.954	0.69753	0.72857	0.71241
669.052	0.6975	0.72865	0.71247
669.151	0.69748	0.72872	0.71259
669.25	0.69754	0.72878	0.71276
669.348	0.69767	0.72889	0.71291
669.447	0.69782	0.72904	0.713
669.546	0.69792	0.7292	0.71306
669.645	0.69798	0.72935	0.7131
669.743	0.69806	0.7295	0.71315
669.842	0.69818	0.72956	0.71319
669.941	0.69833	0.72953	0.71321
670.04	0.69846	0.72951	0.71325
670.138	0.69857	0.72959	0.7133
670.237	0.69873	0.72974	0.71339
670.336	0.69897	0.72993	0.71353
670.434	0.69923	0.73012	0.7137
670.533	0.6995	0.73031	0.71383
670.632	0.69973	0.73048	0.71387
670.731	0.69985	0.73061	0.7139
670.829	0.69988	0.73069	0.71397
670.928	0.69992	0.73071	0.71408
671.027	0.70003	0.7307	0.71414
671.125	0.70015	0.73072	0.71409
671.224	0.70027	0.73079	0.71399
671.323	0.70037	0.73088	0.71394
671.422	0.70049	0.73094	0.71395
671.52	0.70064	0.73094	0.71401
671.619	0.70075	0.73088	0.71414
671.718	0.70078	0.73081	0.71433
671.816	0.70082	0.73083	0.71454
671.915	0.70086	0.73096	0.71472
672.014	0.70089	0.73113	0.71484
672.113	0.70091	0.73125	0.71495
672.211	0.70093	0.73132	0.71507
672.31	0.70094	0.73137	0.71518
672.409	0.70096	0.73146	0.71527
672.507	0.70102	0.7316	0.71532
672.606	0.70114	0.73175	0.71535
672.705	0.7013	0.73191	0.71544
672.804	0.70145	0.73204	0.71561
672.902	0.7016	0.73214	0.7158
673.001	0.70175	0.73222	0.71596
673.1	0.70191	0.7323	0.71606
673.198	0.70206	0.73238	0.71617
673.297	0.7022	0.73243	0.71632
673.396	0.7023	0.73249	0.71646
673.495	0.70243	0.73261	0.71658
673.593	0.70262	0.73277	0.71672
673.692	0.7028	0.73292	0.71686
673.791	0.70289	0.73298	0.71698
673.889	0.70291	0.73299	0.71711
673.988	0.70292	0.73302	0.71728
674.087	0.70294	0.73315	0.7174
674.186	0.70298	0.73335	0.71743
674.284	0.70304	0.73355	0.71745
674.383	0.70313	0.73377	0.71747
674.482	0.70323	0.73403	0.71747
674.58	0.70326	0.73425	0.71743
674.679	0.70318	0.73438	0.71739
674.778	0.70301	0.73441	0.71745
674.877	0.70282	0.73438	0.71756
674.975	0.70268	0.7343	0.71762
675.074	0.70263	0.73424	0.7176
675.173	0.70267	0.73429	0.71761
675.271	0.70274	0.73441	0.71768
675.37	0.7028	0.73453	0.7178
675.469	0.70282	0.73463	0.71795
675.568	0.7028	0.73469	0.7181
675.666	0.70282	0.73475	0.71828
675.765	0.70288	0.73478	0.71848
675.864	0.70296	0.73477	0.71863
675.963	0.70306	0.73472	0.71875
676.061	0.70314	0.73467	0.71889
676.16	0.70322	0.7347	0.71905
676.259	0.70329	0.73485	0.71919
676.357	0.70333	0.73501	0.71929
676.456	0.70334	0.73514	0.71936
676.555	0.70339	0.73526	0.71946
676.654	0.7035	0.73538	0.71954
676.752	0.70365	0.73549	0.71956
676.851	0.70382	0.73556	0.71955
676.95	0.70395	0.73562	0.71957
677.048	0.70406	0.73565	0.7196
677.147	0.70412	0.7357	0.71962
677.246	0.70416	0.73576	0.71963
677.345	0.70419	0.73581	0.71963
677.443	0.70421	0.73585	0.71964
677.542	0.70423	0.73591	0.71969
677.641	0.70424	0.73604	0.7198
677.739	0.70429	0.73617	0.71993
677.838	0.70439	0.73624	0.72003
677.937	0.70452	0.73627	0.72011
678.036	0.70465	0.7363	0.72019
678.134	0.70479	0.73635	0.72027
678.233	0.70493	0.73642	0.72033
678.332	0.70504	0.73653	0.72035
678.43	0.70512	0.73661	0.72035
678.529	0.7052	0.73664	0.72036
678.628	0.70531	0.73663	0.72041
678.727	0.70542	0.73666	0.72051
678.825	0.70551	0.73676	0.72063
678.924	0.70562	0.7369	0.72073
679.023	0.70579	0.73702	0.72084
679.121	0.70595	0.73715	0.72095
679.22	0.70603	0.73734	0.72107
679.319	0.70606	0.73754	0.72125
679.418	0.70614	0.7377	0.72147
679.516	0.70624	0.73779	0.72165
679.615	0.70631	0.73782	0.72177
679.714	0.70633	0.73779	0.72187
679.812	0.70631	0.73774	0.72196
679.911	0.70629	0.73774	0.72204
680.01	0.70637	0.73775	0.72211
680.109	0.70654	0.73774	0.72221
680.207	0.70666	0.73771	0.72234
680.306	0.70668	0.73768	0.72248
680.405	0.70671	0.73772	0.7226
680.503	0.70676	0.73787	0.72272
680.602	0.70676	0.73803	0.72287
680.701	0.70674	0.73818	0.72303
680.8	0.70674	0.73833	0.72313
680.898	0.70672	0.73848	0.72317
680.997	0.70667	0.73863	0.72319
681.096	0.70663	0.73878	0.72325
681.194	0.70663	0.73891	0.72337
681.293	0.70663	0.73901	0.72351
681.392	0.70664	0.73913	0.72363
681.491	0.70669	0.73932	0.72372
681.589	0.70681	0.73959	0.72377
681.688	0.70699	0.73988	0.72378
681.787	0.70714	0.74007	0.72379
681.886	0.70723	0.74012	0.72382
681.984	0.70729	0.74012	0.72388
682.083	0.70736	0.74015	0.72395
682.182	0.70743	0.7402	0.72399
682.28	0.70752	0.74025	0.72403
682.379	0.70764	0.74026	0.72411
682.478	0.70774	0.74024	0.72423
682.577	0.70779	0.74022	0.72434
682.675	0.70784	0.74023	0.72442
682.774	0.70789	0.74031	0.72447
682.873	0.70793	0.74041	0.72451
682.971	0.70794	0.74049	0.72458
683.07	0.70792	0.74055	0.72468
683.169	0.70785	0.7406	0.72476
683.268	0.70779	0.74065	0.72479
683.366	0.70779	0.7407	0.72483
683.465	0.70786	0.74074	0.72487
683.564	0.70791	0.74076	0.72484
683.662	0.70794	0.74077	0.7248
683.761	0.708	0.74086	0.72483
683.86	0.70805	0.74098	0.72486
683.959	0.70807	0.74107	0.72483
684.057	0.70811	0.74111	0.72485
684.156	0.70821	0.74113	0.725
684.255	0.7083	0.7412	0.7252
684.353	0.70833	0.74129	0.72538
684.452	0.7083	0.74132	0.72552
684.551	0.70829	0.7413	0.72563
684.65	0.70838	0.74132	0.72578
684.748	0.70857	0.74138	0.72587
684.847	0.7088	0.74145	0.72584
684.946	0.70899	0.74149	0.72582
685.044	0.70911	0.74149	0.72587
685.143	0.70922	0.74145	0.72598
685.242	0.70932	0.74147	0.72607
685.341	0.70936	0.74159	0.72611
685.439	0.70937	0.74174	0.72612
685.538	0.7094	0.7418	0.72613
685.637	0.70944	0.74182	0.7261
685.735	0.70944	0.74188	0.72606
685.834	0.70935	0.74202	0.72609
685.933	0.70918	0.74219	0.72621
686.032	0.70905	0.74233	0.72637
686.13	0.709	0.74242	0.72652
686.229	0.70901	0.74246	0.72662
686.328	0.70907	0.74252	0.72669
686.426	0.70912	0.74261	0.72672
686.525	0.70914	0.74274	0.72673
686.624	0.70914	0.74291	0.72673
686.723	0.7091	0.74302	0.72673
686.821	0.70903	0.74305	0.72671
686.92	0.70901	0.74307	0.72673
687.019	0.70905	0.74311	0.72679
687.117	0.70913	0.74315	0.72688
687.216	0.70922	0.74321	0.72699
687.315	0.7093	0.74331	0.72711
687.414	0.70933	0.74338	0.7272
687.512	0.70929	0.74336	0.72722
687.611	0.70922	0.7433	0.72715
687.71	0.70914	0.74328	0.7271
687.809	0.70907	0.74333	0.72715
687.907	0.70909	0.7434	0.72728
688.006	0.70922	0.74344	0.72742
688.105	0.70935	0.74344	0.72754
688.203	0.70937	0.74343	0.72764
688.302	0.70928	0.74343	0.72773
688.401	0.70914	0.74346	0.72781
688.5	0.70901	0.74355	0.72791
688.598	0.70892	0.74361	0.72798
688.697	0.70888	0.74359	0.72802
688.796	0.70887	0.74357	0.72809
688.894	0.70888	0.74362	0.72822
688.993	0.70887	0.74375	0.72836
689.092	0.70888	0.74389	0.72844
689.191	0.70891	0.74397	0.72846
689.289	0.70892	0.74401	0.72847
689.388	0.7089	0.74406	0.72845
689.487	0.70892	0.74413	0.72843
689.585	0.70904	0.7442	0.72843
689.684	0.70921	0.74432	0.72848
689.783	0.70938	0.74451	0.72858
689.882	0.70953	0.74471	0.72876
689.98	0.70963	0.74485	0.72896
690.079	0.70962	0.74495	0.7291
690.178	0.70957	0.74505	0.72913
690.276	0.70953	0.74517	0.72909
690.375	0.70945	0.74524	0.72906
690.474	0.7093	0.74523	0.72908
690.573	0.7092	0.74518	0.7291
690.671	0.70917	0.74513	0.72912
690.77	0.7092	0.74513	0.72919
690.869	0.70926	0.74517	0.72931
690.967	0.70937	0.74523	0.72943
691.066	0.70953	0.74524	0.72951
691.165	0.70976	0.74518	0.72953
691.264	0.71001	0.74511	0.72953
691.362	0.71018	0.7451	0.72955
691.461	0.71029	0.74512	0.72961
691.56	0.71037	0.74514	0.72971
691.658	0.71052	0.74515	0.72984
691.757	0.71071	0.74516	0.72995
691.856	0.71086	0.74515	0.73006
691.955	0.71092	0.74515	0.73014
692.053	0.7109	0.74517	0.73021
692.152	0.71087	0.74519	0.73031
692.251	0.71088	0.74521	0.7304
692.349	0.71087	0.74531	0.73048
692.448	0.71085	0.7455	0.73052
692.547	0.71083	0.74569	0.73054
692.646	0.71082	0.7458	0.73052
692.744	0.71079	0.74585	0.73046
692.843	0.71073	0.7459	0.73044
692.942	0.71067	0.746	0.7305
693.04	0.71068	0.74607	0.73063
693.139	0.71075	0.74612	0.73078
693.238	0.71084	0.74623	0.73088
693.337	0.7109	0.74634	0.73093
693.435	0.71095	0.74636	0.73097
693.534	0.71104	0.74635	0.73099
693.633	0.71113	0.74634	0.73097
693.732	0.71121	0.7463	0.7309
693.83	0.71129	0.74623	0.73084
693.929	0.7114	0.74617	0.73085
694.028	0.71151	0.74611	0.7309
694.126	0.7116	0.74603	0.73092
694.225	0.71172	0.7459	0.7309
694.324	0.71192	0.74576	0.73088
694.423	0.71215	0.74567	0.73092
694.521	0.71231	0.74566	0.73101
694.62	0.71244	0.74565	0.73108
694.719	0.71254	0.74565	0.73113
694.817	0.71263	0.74572	0.73126
694.916	0.71268	0.74587	0.73141
695.015	0.71263	0.74606	0.7315
695.114	0.71251	0.74623	0.7315
695.212	0.7124	0.74633	0.73142
695.311	0.71233	0.74631	0.73132
695.41	0.7123	0.74622	0.73126
695.508	0.71234	0.74621	0.73123
695.607	0.71244	0.74629	0.73122
695.706	0.71257	0.74636	0.73126
695.805	0.71274	0.7464	0.73131
695.903	0.71297	0.74643	0.73136
696.002	0.71313	0.74643	0.73138
696.101	0.71316	0.74641	0.7314
696.199	0.71312	0.74637	0.73145
696.298	0.71309	0.74635	0.73154
696.397	0.71314	0.74636	0.73171
696.496	0.71325	0.74636	0.73192
696.594	0.71339	0.74634	0.73213
696.693	0.71356	0.74639	0.73236
696.792	0.71373	0.74654	0.73258
696.89	0.71384	0.74671	0.73276
696.989	0.71389	0.74688	0.73289
697.088	0.71389	0.74704	0.73299
697.187	0.71389	0.74716	0.73308
697.285	0.71396	0.74725	0.73318
697.384	0.7141	0.74737	0.73333
697.483	0.71428	0.74757	0.73352
697.581	0.71442	0.74778	0.73369
697.68	0.71449	0.74799	0.73375
697.779	0.71451	0.74816	0.73372
697.878	0.71442	0.74829	0.73366
697.976	0.71422	0.74843	0.73359
698.075	0.714	0.74858	0.73351
698.174	0.71392	0.74871	0.73343
698.272	0.71396	0.74885	0.73337
698.371	0.71406	0.74898	0.73335
698.47	0.71424	0.74908	0.73336
698.569	0.71449	0.74912	0.7334
698.667	0.71472	0.74917	0.7335
698.766	0.71487	0.74922	0.73361
698.865	0.715	0.74922	0.73368
698.963	0.71512	0.74916	0.73374
699.062	0.71526	0.74907	0.73383
699.161	0.71537	0.74896	0.73391
699.26	0.71542	0.74887	0.73396
699.358	0.71544	0.7488	0.73401
699.457	0.71546	0.74879	0.73407
699.556	0.71547	0.74886	0.73413
699.655	0.71546	0.74897	0.73417
699.753	0.71539	0.74903	0.73414
699.852	0.71527	0.74905	0.73406
699.951	0.71515	0.74908	0.73399
700.049	0.71505	0.74907	0.73395
700.148	0.71501	0.74905	0.73395
700.247	0.715	0.74907	0.73399
700.346	0.71504	0.74913	0.73405
700.444	0.7151	0.74918	0.73407
700.543	0.71517	0.74922	0.73411
700.642	0.71526	0.74929	0.7342
700.74	0.71534	0.74936	0.73428
700.839	0.71537	0.7494	0.73429
700.938	0.71533	0.74942	0.73434
701.037	0.71521	0.74947	0.73448
701.135	0.71502	0.74957	0.73462
701.234	0.71486	0.74968	0.73467
701.333	0.71481	0.74975	0.73466
701.431	0.71483	0.74978	0.73458
701.53	0.71482	0.74983	0.73446
701.629	0.71476	0.74989	0.73435
701.728	0.7147	0.74996	0.73427
701.826	0.7147	0.75012	0.73418
701.925	0.71476	0.75033	0.73405
702.024	0.71486	0.75048	0.73392
702.122	0.71497	0.75056	0.73382
702.221	0.71504	0.75065	0.73376
702.32	0.71505	0.75069	0.73372
702.419	0.71501	0.75064	0.73368
702.517	0.71496	0.75058	0.73371
702.616	0.71493	0.75052	0.73381
702.715	0.71497	0.75043	0.73394
702.813	0.71507	0.75029	0.73404
702.912	0.71521	0.75012	0.73411
703.011	0.71533	0.75001	0.73414
703.11	0.71543	0.74995	0.73418
703.208	0.71551	0.74986	0.73431
703.307	0.71557	0.74975	0.73452
703.406	0.71559	0.7497	0.73468
703.504	0.71562	0.74973	0.73479
703.603	0.71571	0.74984	0.73491
703.702	0.71581	0.74999	0.73504
703.801	0.71587	0.75012	0.73509
703.899	0.71589	0.75022	0.73503
703.998	0.71592	0.75032	0.73488
704.097	0.716	0.75042	0.73471
704.195	0.71609	0.75052	0.73459
704.294	0.71614	0.75058	0.73455
704.393	0.71617	0.75062	0.73458
704.492	0.71622	0.75064	0.73467
704.59	0.71622	0.75068	0.73478
704.689	0.71614	0.75076	0.73486
704.788	0.716	0.75082	0.7349
704.886	0.7159	0.75085	0.73497
704.985	0.71596	0.75087	0.73504
705.084	0.71612	0.7509	0.73513
705.183	0.71621	0.75097	0.73528
705.281	0.71626	0.75114	0.73542
705.38	0.71633	0.7514	0.73549
705.479	0.71642	0.75159	0.73554
705.578	0.71648	0.75163	0.73565
705.676	0.71653	0.75162	0.73574
705.775	0.71655	0.75164	0.73579
705.874	0.71652	0.75169	0.73583
705.972	0.71649	0.75176	0.73585
706.071	0.7165	0.75185	0.73583
706.17	0.71651	0.75194	0.73577
706.269	0.71647	0.75201	0.73566
706.367	0.71635	0.75207	0.7355
706.466	0.7162	0.75213	0.73529
706.565	0.71605	0.75218	0.7351
706.663	0.71597	0.7522	0.73496
706.762	0.71595	0.75219	0.73482
706.861	0.71596	0.75212	0.73466
706.96	0.71596	0.752	0.7345
707.058	0.71597	0.75186	0.73436
707.157	0.71602	0.75174	0.73425
707.256	0.71606	0.75162	0.73414
707.354	0.71606	0.7515	0.73404
707.453	0.71605	0.75146	0.73393
707.552	0.71604	0.75147	0.73387
707.651	0.71605	0.75146	0.73392
707.749	0.71609	0.75145	0.73402
707.848	0.71618	0.75147	0.73411
707.947	0.71633	0.75151	0.73419
708.045	0.71648	0.75157	0.73427
708.144	0.71658	0.75162	0.73437
708.243	0.71666	0.75164	0.73449
708.342	0.71675	0.75165	0.73462
708.44	0.71681	0.75165	0.73471
708.539	0.7168	0.75166	0.73475
708.638	0.7168	0.75167	0.7347
708.736	0.71682	0.75171	0.7346
708.835	0.71682	0.7518	0.73449
708.934	0.71682	0.75193	0.73442
709.033	0.71683	0.75209	0.73445
709.131	0.71691	0.75227	0.73455
709.23	0.71704	0.75245	0.73462
709.329	0.71716	0.75257	0.73462
709.427	0.71725	0.7526	0.73456
709.526	0.71732	0.75256	0.73446
709.625	0.71736	0.75253	0.73437
709.724	0.71742	0.75257	0.73434
709.822	0.71749	0.75265	0.73436
709.921	0.7176	0.75276	0.73437
710.02	0.71773	0.75287	0.73439
710.118	0.71785	0.75296	0.73443
710.217	0.71794	0.75302	0.73448
710.316	0.71808	0.75311	0.73454
710.415	0.71825	0.75324	0.73462
710.513	0.71841	0.75335	0.73466
710.612	0.71846	0.75342	0.73454
710.711	0.71843	0.75351	0.73437
710.809	0.71843	0.75362	0.73429
710.908	0.71846	0.75376	0.73426
711.007	0.71848	0.7539	0.73422
711.106	0.71848	0.75404	0.73425
711.204	0.71848	0.75417	0.73436
711.303	0.71846	0.75426	0.73453
711.402	0.71844	0.75432	0.73472
711.501	0.71845	0.75436	0.73488
711.599	0.71847	0.75442	0.73499
711.698	0.71848	0.75447	0.73505
711.797	0.71852	0.75446	0.73511
711.895	0.71862	0.75444	0.73517
711.994	0.71872	0.75449	0.73523
712.093	0.71875	0.75458	0.73528
712.192	0.71867	0.75463	0.73536
712.29	0.71853	0.75459	0.73547
712.389	0.71848	0.75453	0.73557
712.488	0.71847	0.75449	0.73565
712.586	0.71843	0.75453	0.73573
712.685	0.71835	0.75463	0.73583
712.784	0.71829	0.75474	0.73593
712.883	0.71826	0.75486	0.73597
712.981	0.71823	0.75497	0.73598
713.08	0.71818	0.755	0.73594
713.179	0.71813	0.75498	0.7358
713.277	0.71809	0.75497	0.73556
713.376	0.71805	0.75501	0.73536
713.475	0.71799	0.75508	0.73535
713.574	0.7179	0.75519	0.73544
713.672	0.71781	0.75533	0.73554
713.771	0.7178	0.75543	0.73566
713.87	0.71786	0.75544	0.73582
713.968	0.71791	0.75544	0.73606
714.067	0.7179	0.7555	0.73629
714.166	0.7178	0.75564	0.73643
714.265	0.71769	0.75579	0.73647
714.363	0.71764	0.75589	0.73645
714.462	0.71767	0.75595	0.73638
714.561	0.71774	0.756	0.73633
714.659	0.71784	0.75601	0.73634
714.758	0.71793	0.75601	0.73636
714.857	0.71794	0.75601	0.73634
714.956	0.71785	0.75601	0.73635
715.054	0.71772	0.756	0.73643
715.153	0.7177	0.75595	0.73654
715.252	0.71779	0.75588	0.73668
715.35	0.71787	0.75579	0.73681
715.449	0.71789	0.75574	0.73688
715.548	0.71789	0.7558	0.73688
715.647	0.7179	0.75594	0.73686
715.745	0.7179	0.75614	0.73688
715.844	0.71791	0.75639	0.73696
715.943	0.71793	0.75661	0.73712
716.041	0.71793	0.7568	0.73727
716.14	0.7179	0.75695	0.73738
716.239	0.71791	0.75706	0.73753
716.338	0.71797	0.75712	0.73775
716.436	0.71809	0.7572	0.73799
716.535	0.7182	0.7573	0.73815
716.634	0.71822	0.75738	0.73822
716.732	0.71815	0.75744	0.73825
716.831	0.71805	0.7575	0.73827
716.93	0.71794	0.75753	0.73831
717.029	0.71781	0.75751	0.73839
717.127	0.71764	0.75745	0.73852
717.226	0.71748	0.75739	0.73865
717.325	0.71739	0.75738	0.73871
717.424	0.71736	0.7574	0.73874
717.522	0.71736	0.75745	0.73884
717.621	0.71737	0.7575	0.73898
717.72	0.71738	0.75749	0.73911
717.818	0.7174	0.75746	0.7392
717.917	0.71744	0.75742	0.73929
718.016	0.71749	0.7574	0.73941
718.115	0.71756	0.7574	0.73952
718.213	0.71765	0.75741	0.73955
718.312	0.71769	0.75744	0.73955
718.411	0.71767	0.75751	0.73958
718.509	0.71759	0.75762	0.73969
718.608	0.71754	0.75772	0.73989
718.707	0.71758	0.75773	0.7401
718.806	0.71765	0.75769	0.74027
718.904	0.71763	0.7577	0.74035
719.003	0.71754	0.75776	0.7403
719.102	0.71745	0.75783	0.7402
719.2	0.71737	0.75787	0.74016
719.299	0.71729	0.75792	0.74023
719.398	0.71727	0.758	0.74033
719.497	0.7173	0.75806	0.74042
719.595	0.71729	0.75807	0.74049
719.694	0.71727	0.75804	0.74049
719.793	0.71732	0.75798	0.74041
719.891	0.71736	0.75792	0.74029
719.99	0.71736	0.75787	0.74019
720.089	0.71739	0.75787	0.7401
720.188	0.71744	0.75786	0.74002
720.286	0.7174	0.75778	0.73996
720.385	0.71726	0.75769	0.73993
720.484	0.71713	0.75767	0.73997
720.582	0.71708	0.75769	0.74014
720.681	0.71711	0.75769	0.7404
720.78	0.71715	0.75769	0.74062
720.879	0.71719	0.75767	0.74075
720.977	0.71729	0.75764	0.74083
721.076	0.71742	0.75757	0.74086
721.175	0.71749	0.75748	0.74081
721.273	0.71751	0.75739	0.74069
721.372	0.71758	0.75731	0.74056
721.471	0.71771	0.75722	0.74046
721.57	0.71782	0.75711	0.74038
721.668	0.71784	0.75711	0.74032
721.767	0.71771	0.7572	0.74027
721.866	0.71747	0.75728	0.74024
721.964	0.71725	0.75732	0.74021
722.063	0.71721	0.75736	0.74013
722.162	0.71739	0.75746	0.74001
722.261	0.71767	0.7576	0.73985
722.359	0.71792	0.75777	0.73968
722.458	0.71814	0.75793	0.73949
722.557	0.71834	0.75803	0.73928
722.655	0.71848	0.75811	0.73909
722.754	0.71854	0.7582	0.7389
722.853	0.71859	0.75829	0.73874
722.952	0.71867	0.7584	0.73866
723.05	0.71878	0.75863	0.73864
723.149	0.71888	0.75896	0.73863
723.248	0.71895	0.75923	0.73869
723.347	0.71899	0.75938	0.73876
723.445	0.71899	0.75945	0.73872
723.544	0.71898	0.75948	0.73856
723.643	0.71899	0.7595	0.73836
723.741	0.71894	0.75957	0.73822
723.84	0.71878	0.75968	0.73818
723.939	0.71859	0.75976	0.73811
724.038	0.71849	0.75975	0.73797
724.136	0.71848	0.75964	0.73787
724.235	0.7185	0.75951	0.73783
724.334	0.71849	0.75944	0.7378
724.432	0.71852	0.75944	0.73772
724.531	0.71862	0.75945	0.73761
724.63	0.71878	0.75948	0.73746
724.729	0.71894	0.75953	0.73729
724.827	0.7191	0.75957	0.73713
724.926	0.71924	0.75964	0.73699
725.025	0.71935	0.75978	0.73684
725.123	0.7194	0.75997	0.73666
725.222	0.7194	0.76011	0.73649
725.321	0.71938	0.76016	0.7364
725.42	0.71931	0.76013	0.73645
725.518	0.71924	0.76005	0.73657
725.617	0.71923	0.75994	0.73671
725.716	0.71926	0.75979	0.73681
725.814	0.7193	0.75964	0.73678
725.913	0.71934	0.75951	0.73661
726.012	0.71938	0.7594	0.73641
726.111	0.71944	0.75932	0.73626
726.209	0.71946	0.75926	0.73611
726.308	0.71943	0.7592	0.73594
726.407	0.71933	0.75911	0.73581
726.505	0.71921	0.75903	0.73573
726.604	0.71915	0.759	0.73572
726.703	0.71921	0.75901	0.73576
726.802	0.71936	0.75908	0.73584
726.9	0.71953	0.75921	0.73589
726.999	0.71968	0.75942	0.7359
727.098	0.71976	0.75964	0.73591
727.196	0.71973	0.75983	0.73599
727.295	0.71966	0.76	0.73609
727.394	0.7196	0.76011	0.7361
727.493	0.71956	0.76012	0.73601
727.591	0.71956	0.7601	0.73588
727.69	0.71962	0.76014	0.73574
727.789	0.71968	0.76023	0.73563
727.887	0.71966	0.76036	0.73552
727.986	0.71959	0.76045	0.73544
728.085	0.71949	0.7605	0.73541
728.184	0.71941	0.76054	0.73546
728.282	0.71946	0.76058	0.73554
728.381	0.71964	0.7606	0.73563
728.48	0.71988	0.76061	0.73564
728.578	0.72001	0.76061	0.73554
728.677	0.72003	0.76063	0.73542
728.776	0.72001	0.76064	0.73537
728.875	0.72003	0.7606	0.73534
728.973	0.72003	0.76053	0.73529
729.072	0.71998	0.76048	0.73521
729.171	0.71991	0.76042	0.7351
729.27	0.71983	0.76037	0.73498
729.368	0.7197	0.76034	0.73489
729.467	0.71956	0.76032	0.73483
729.566	0.71953	0.76026	0.73477
729.664	0.71958	0.76018	0.73475
729.763	0.71958	0.76012	0.73476
729.862	0.71955	0.76009	0.73478
729.961	0.71957	0.76002	0.73476
730.059	0.71957	0.75996	0.73471
730.158	0.71951	0.75996	0.73465
730.257	0.71945	0.76	0.73459
730.355	0.71947	0.76	0.73454
730.454	0.71951	0.75995	0.73441
730.553	0.71954	0.75989	0.73418
730.652	0.71956	0.75981	0.7339
730.75	0.71956	0.75972	0.73362
730.849	0.71957	0.75967	0.73333
730.948	0.71954	0.75967	0.73305
731.046	0.71951	0.7597	0.73285
731.145	0.71951	0.75973	0.73278
731.244	0.71949	0.75974	0.73279
731.343	0.7194	0.75977	0.73279
731.441	0.71922	0.75985	0.7328
731.54	0.71899	0.75986	0.73291
731.639	0.71886	0.75974	0.73307
731.737	0.71897	0.75953	0.73319
731.836	0.71924	0.75933	0.73328
731.935	0.71948	0.75918	0.73341
732.034	0.71957	0.75901	0.7336
732.132	0.71953	0.75879	0.73384
732.231	0.71947	0.75861	0.73403
732.33	0.7194	0.7585	0.73418
732.428	0.71931	0.75848	0.73431
732.527	0.71927	0.75851	0.7344
732.626	0.71934	0.75854	0.73448
732.725	0.71942	0.75857	0.73455
732.823	0.71945	0.7586	0.73456
732.922	0.71942	0.75858	0.7345
733.021	0.71943	0.75843	0.73447
733.119	0.71954	0.7582	0.73453
733.218	0.7197	0.75802	0.73464
733.317	0.71984	0.75796	0.73475
733.416	0.71994	0.75788	0.73483
733.514	0.72002	0.75766	0.7349
733.613	0.72008	0.7574	0.735
733.712	0.72017	0.75719	0.73513
733.81	0.72032	0.75705	0.73524
733.909	0.72047	0.75695	0.73537
734.008	0.72053	0.75691	0.73554
734.107	0.72048	0.75693	0.7357
734.205	0.72037	0.75694	0.73586
734.304	0.72027	0.75694	0.73606
734.403	0.72022	0.75694	0.73628
734.501	0.7201	0.75696	0.73648
734.6	0.71991	0.75698	0.7367
734.699	0.71977	0.75698	0.73696
734.798	0.71972	0.75697	0.73719
734.896	0.71966	0.75696	0.73732
734.995	0.7196	0.75688	0.73737
735.094	0.71953	0.75673	0.73739
735.193	0.71945	0.75662	0.73738
735.291	0.71941	0.75663	0.73733
735.39	0.7194	0.75668	0.73723
735.489	0.71934	0.75673	0.73709
735.587	0.71915	0.75678	0.73694
735.686	0.7189	0.75682	0.73682
735.785	0.71868	0.75683	0.73676
735.884	0.71855	0.75677	0.73675
735.982	0.71855	0.75661	0.73681
736.081	0.71866	0.75641	0.7369
736.18	0.71881	0.75628	0.73698
736.278	0.719	0.75631	0.73703
736.377	0.7192	0.75646	0.73703
736.476	0.71938	0.7566	0.737
736.575	0.71946	0.75671	0.73698
736.673	0.71944	0.75678	0.73696
736.772	0.71936	0.75678	0.73695
736.871	0.71925	0.75671	0.73695
736.969	0.71917	0.75664	0.73697
737.068	0.71916	0.75661	0.73693
737.167	0.71919	0.75661	0.73673
737.266	0.71926	0.75659	0.73648
737.364	0.71938	0.75651	0.73633
737.463	0.71951	0.7564	0.73627
737.562	0.71959	0.7563	0.73632
737.66	0.71957	0.75618	0.73641
737.759	0.71954	0.75603	0.73653
737.858	0.71958	0.75589	0.73666
737.957	0.71969	0.75575	0.73674
738.055	0.71982	0.75562	0.73675
738.154	0.71985	0.75553	0.7367
738.253	0.71972	0.7555	0.73658
738.351	0.71949	0.75551	0.73636
738.45	0.71931	0.75555	0.73609
738.549	0.71921	0.75562	0.73592
738.648	0.71917	0.75574	0.73584
738.746	0.71917	0.75587	0.73574
738.845	0.71925	0.75596	0.73563
738.944	0.71943	0.75597	0.73552
739.042	0.71968	0.75595	0.73549
739.141	0.71998	0.75596	0.73557
739.24	0.72025	0.75597	0.73564
739.339	0.72042	0.75595	0.73567
739.437	0.72046	0.75595	0.73574
739.536	0.72041	0.75595	0.73585
739.635	0.72032	0.75589	0.73593
739.733	0.72027	0.75577	0.73594
739.832	0.72027	0.75569	0.73591
739.931	0.72028	0.75574	0.73593
740.03	0.72033	0.75587	0.73603
740.128	0.72042	0.75596	0.73615
740.227	0.72048	0.75601	0.73621
740.326	0.72042	0.75605	0.73617
740.425	0.7203	0.75606	0.73606
740.523	0.72024	0.75601	0.73594
740.622	0.72023	0.75598	0.73587
740.721	0.72022	0.75603	0.73591
740.819	0.72017	0.75609	0.73599
740.918	0.72008	0.75613	0.73602
741.017	0.72001	0.75617	0.73597
741.116	0.72	0.75622	0.73584
741.214	0.72001	0.75628	0.73568
741.313	0.71999	0.75627	0.73554
741.412	0.71994	0.75623	0.73541
741.51	0.71992	0.75628	0.73524
741.609	0.71985	0.7564	0.73505
741.708	0.71955	0.7565	0.73489
741.807	0.71911	0.75651	0.73477
741.905	0.7188	0.75646	0.73467
742.004	0.71868	0.75641	0.73461
742.103	0.71865	0.75636	0.73461
742.201	0.71864	0.7563	0.73468
742.3	0.71867	0.75626	0.73478
742.399	0.71875	0.75625	0.73486
742.498	0.7188	0.75629	0.7349
742.596	0.71875	0.75636	0.73487
742.695	0.71866	0.7564	0.73485
742.794	0.71856	0.75641	0.73489
742.892	0.71845	0.75646	0.73492
742.991	0.7183	0.75657	0.73489
743.09	0.71809	0.75671	0.73482
743.189	0.71787	0.7568	0.73477
743.287	0.71775	0.75679	0.73476
743.386	0.71774	0.75678	0.73483
743.485	0.71782	0.75692	0.73497
743.583	0.71792	0.75716	0.73507
743.682	0.71796	0.7574	0.73504
743.781	0.71787	0.75762	0.73497
743.88	0.71764	0.75781	0.73497
743.978	0.71739	0.75792	0.73496
744.077	0.71725	0.75796	0.73486
744.176	0.71725	0.758	0.73474
744.274	0.71729	0.75809	0.73466
744.373	0.71731	0.75821	0.73459
744.472	0.71733	0.75834	0.73449
744.571	0.71731	0.75843	0.73434
744.669	0.71721	0.75841	0.73411
744.768	0.7171	0.75827	0.73385
744.867	0.71708	0.75811	0.73369
744.965	0.71714	0.75803	0.73367
745.064	0.71718	0.75799	0.73373
745.163	0.71722	0.75789	0.7338
745.262	0.71733	0.75775	0.73375
745.36	0.71753	0.75764	0.73358
745.459	0.71776	0.75758	0.73336
745.558	0.7179	0.75757	0.73321
745.656	0.7179	0.75757	0.73319
745.755	0.71793	0.75755	0.73326
745.854	0.71798	0.75751	0.7333
745.953	0.71795	0.75754	0.73327
746.051	0.71784	0.75761	0.73319
746.15	0.71771	0.75769	0.73311
746.249	0.71756	0.75773	0.73309
746.348	0.71743	0.7577	0.73311
746.446	0.71742	0.7576	0.73311
746.545	0.71754	0.75743	0.73304
746.644	0.7177	0.75722	0.73303
746.742	0.71786	0.75699	0.73307
746.841	0.71799	0.7568	0.73309
746.94	0.71807	0.75662	0.73299
747.039	0.71808	0.75645	0.73281
747.137	0.7181	0.75631	0.73272
747.236	0.71816	0.75621	0.73281
747.335	0.71818	0.75614	0.73295
747.433	0.71816	0.75612	0.73303
747.532	0.71812	0.75619	0.73297
747.631	0.71813	0.75638	0.73283
747.73	0.71822	0.7566	0.73268
747.828	0.7183	0.75679	0.73253
747.927	0.71829	0.75688	0.73239
748.026	0.71821	0.75686	0.73232
748.124	0.71818	0.75674	0.73234
748.223	0.71826	0.75657	0.73236
748.322	0.71837	0.75643	0.73238
748.421	0.71839	0.75633	0.73241
748.519	0.71836	0.75626	0.73239
748.618	0.71835	0.75619	0.73233
748.717	0.71835	0.7561	0.7323
748.815	0.71834	0.75599	0.73236
748.914	0.71835	0.75586	0.73246
749.013	0.71834	0.75572	0.73253
749.112	0.71824	0.75569	0.73261
749.21	0.7181	0.75576	0.73277
749.309	0.71796	0.7558	0.73291
749.408	0.71788	0.75577	0.73292
749.506	0.71785	0.75577	0.73279
749.605	0.71787	0.75592	0.73267
749.704	0.71791	0.7562	0.73262
749.803	0.71789	0.75646	0.73267
749.901	0.71782	0.75661	0.73272
750	0.71779	0.75666	0.73271
750.099	0.71785	0.75663	0.73267
750.197	0.718	0.75654	0.73268
750.296	0.71822	0.75644	0.73275
750.395	0.71841	0.75641	0.73288
750.494	0.71849	0.75644	0.73312
750.592	0.7185	0.75645	0.73339
750.691	0.71851	0.75632	0.73359
750.79	0.71855	0.75611	0.73375
750.888	0.71862	0.75594	0.7339
750.987	0.71863	0.7558	0.73403
751.086	0.71859	0.75567	0.73417
751.185	0.71853	0.75559	0.73431
751.283	0.71847	0.75554	0.73448
751.382	0.71848	0.75552	0.73468
751.481	0.71851	0.75551	0.7349
751.579	0.71857	0.75549	0.73508
751.678	0.71878	0.75552	0.73525
751.777	0.71918	0.75559	0.7354
751.876	0.71958	0.75566	0.73547
751.974	0.71986	0.75571	0.73538
752.073	0.72001	0.75576	0.7352
752.172	0.72005	0.7558	0.73499
752.271	0.72005	0.75582	0.73477
752.369	0.72009	0.75579	0.73455
752.468	0.72022	0.75568	0.73439
752.567	0.72039	0.75552	0.73427
752.665	0.72052	0.75537	0.73418
752.764	0.72066	0.75518	0.73407
752.863	0.72082	0.75493	0.73396
752.962	0.72095	0.75468	0.73385
753.06	0.72103	0.75447	0.73373
753.159	0.72107	0.75432	0.7336
753.258	0.72104	0.75428	0.73342
753.356	0.72096	0.75438	0.73316
753.455	0.72088	0.75445	0.73289
753.554	0.72086	0.7544	0.73273
753.653	0.72093	0.75425	0.73266
753.751	0.7211	0.75405	0.73256
753.85	0.72139	0.75386	0.73236
753.949	0.72177	0.75373	0.73219
754.047	0.72217	0.75367	0.73212
754.146	0.72248	0.75365	0.73198
754.245	0.72258	0.75361	0.73168
754.344	0.72252	0.75341	0.73136
754.442	0.72246	0.75307	0.73112
754.541	0.72247	0.7528	0.73101
754.64	0.72251	0.75272	0.73104
754.738	0.72258	0.75276	0.73116
754.837	0.72265	0.75279	0.73124
754.936	0.72275	0.75278	0.73115
755.035	0.72281	0.75283	0.73093
755.133	0.72277	0.75291	0.73066
755.232	0.72266	0.75295	0.73045
755.331	0.72252	0.75297	0.73033
755.429	0.72235	0.75302	0.73029
755.528	0.72228	0.75306	0.73024
755.627	0.72241	0.75304	0.73007
755.726	0.72254	0.75302	0.72991
755.824	0.72252	0.75304	0.72993
755.923	0.72244	0.753	0.73014
756.022	0.72239	0.75283	0.73044
756.12	0.72231	0.7526	0.7307
756.219	0.72222	0.7524	0.73087
756.318	0.72214	0.75227	0.731
756.417	0.72203	0.75223	0.73118
756.515	0.7219	0.75231	0.73135
756.614	0.72186	0.7525	0.73139
756.713	0.72193	0.75274	0.73131
756.811	0.72208	0.75293	0.73122
756.91	0.72228	0.753	0.73116
757.009	0.72254	0.75297	0.73115
757.108	0.72277	0.75284	0.73116
757.206	0.72282	0.7526	0.7312
757.305	0.72273	0.75237	0.73125
757.404	0.72261	0.75224	0.73124
757.502	0.72254	0.75207	0.7312
757.601	0.72248	0.75179	0.73118
757.7	0.72238	0.75145	0.73119
757.799	0.72225	0.75116	0.73121
757.897	0.72217	0.75105	0.73119
757.996	0.72213	0.75112	0.73109
758.095	0.72211	0.75126	0.73095
758.194	0.72206	0.75135	0.73088
758.292	0.72199	0.75132	0.73089
758.391	0.72192	0.75123	0.73098
758.49	0.72185	0.75113	0.73109
758.588	0.72183	0.75106	0.73106
758.687	0.72182	0.75103	0.73087
758.786	0.72175	0.7511	0.73063
758.885	0.72161	0.75125	0.73048
758.983	0.72147	0.75137	0.7304
759.082	0.72138	0.75135	0.73029
759.181	0.72136	0.75122	0.73019
759.279	0.72144	0.75115	0.73013
759.378	0.72159	0.75116	0.73012
759.477	0.72175	0.75121	0.73018
759.576	0.72182	0.7512	0.73022
759.674	0.72178	0.7511	0.73017
759.773	0.72172	0.75097	0.73004
759.872	0.72164	0.75085	0.72994
759.97	0.72151	0.75068	0.72987
760.069	0.72132	0.75048	0.72978
760.168	0.72117	0.75038	0.72964
760.267	0.72113	0.75038	0.72951
760.365	0.72114	0.75034	0.72949
760.464	0.72117	0.75025	0.72949
760.563	0.72122	0.75021	0.72936
760.661	0.7213	0.75027	0.72919
760.76	0.72141	0.75039	0.72907
760.859	0.72149	0.75047	0.72903
760.958	0.72149	0.75049	0.72902
761.056	0.72145	0.75049	0.72897
761.155	0.72144	0.75049	0.72887
761.254	0.72148	0.75056	0.72874
761.352	0.72151	0.75063	0.72862
761.451	0.72152	0.75065	0.72855
761.55	0.72154	0.75065	0.72846
761.649	0.72154	0.75069	0.72829
761.747	0.72148	0.7508	0.7281
761.846	0.72139	0.75093	0.72798
761.945	0.72128	0.75102	0.72791
762.043	0.7212	0.75103	0.72786
762.142	0.72113	0.75099	0.72784
762.241	0.72105	0.75084	0.72791
762.34	0.72095	0.75065	0.72804
762.438	0.72081	0.75051	0.72815
762.537	0.72067	0.75045	0.72822
762.636	0.72061	0.75046	0.72824
762.734	0.7206	0.75051	0.72825
762.833	0.72059	0.75057	0.72826
762.932	0.72062	0.75061	0.72829
763.031	0.72069	0.75062	0.72836
763.129	0.72079	0.75056	0.72838
763.228	0.72089	0.75039	0.72838
763.327	0.72101	0.75012	0.72839
763.425	0.7211	0.74982	0.72839
763.524	0.72107	0.74955	0.72829
763.623	0.72096	0.74938	0.72814
763.722	0.72091	0.74931	0.728
763.82	0.72092	0.7493	0.72786
763.919	0.72091	0.74926	0.72771
764.018	0.72079	0.74916	0.7276
764.117	0.72065	0.74904	0.7276
764.215	0.72064	0.74892	0.72769
764.314	0.72072	0.74891	0.72779
764.413	0.72083	0.74905	0.72779
764.511	0.72092	0.74912	0.72768
764.61	0.72099	0.74905	0.72752
764.709	0.72101	0.74902	0.72736
764.808	0.721	0.74909	0.72725
764.906	0.72102	0.74911	0.72721
765.005	0.72114	0.749	0.7272
765.104	0.7214	0.74887	0.72723
765.202	0.72167	0.74881	0.72733
765.301	0.72187	0.7488	0.72749
765.4	0.72211	0.74871	0.72762
765.499	0.72243	0.74848	0.72773
765.597	0.72269	0.74822	0.7278
765.696	0.72287	0.74801	0.72777
765.795	0.72305	0.74785	0.72761
765.893	0.72326	0.74779	0.72738
765.992	0.72347	0.74783	0.72709
766.091	0.72367	0.74783	0.72681
766.19	0.72378	0.74773	0.72656
766.288	0.72382	0.74759	0.72628
766.387	0.72384	0.74747	0.72596
766.486	0.72384	0.74738	0.72566
766.584	0.72377	0.7473	0.72543
766.683	0.72361	0.7472	0.72524
766.782	0.72346	0.74712	0.72511
766.881	0.72336	0.74714	0.72508
766.979	0.72328	0.74724	0.72513
767.078	0.72324	0.7474	0.72514
767.177	0.72329	0.74764	0.725
767.275	0.72339	0.74789	0.72477
767.374	0.72345	0.74802	0.72458
767.473	0.72352	0.74804	0.72447
767.572	0.72364	0.74803	0.72442
767.67	0.72382	0.74805	0.7244
767.769	0.724	0.74808	0.72444
767.868	0.72416	0.74804	0.72453
767.966	0.72431	0.74789	0.72461
768.065	0.7244	0.74773	0.72465
768.164	0.72444	0.7476	0.72465
768.263	0.72442	0.74752	0.72459
768.361	0.7244	0.74748	0.72445
768.46	0.72442	0.7475	0.72429
768.559	0.72444	0.74755	0.72426
768.657	0.72445	0.74755	0.72435
768.756	0.72454	0.74746	0.72451
768.855	0.72469	0.74729	0.72468
768.954	0.72485	0.74713	0.72481
769.052	0.72498	0.74697	0.72482
769.151	0.72508	0.74681	0.72471
769.25	0.72509	0.74668	0.72455
769.348	0.725	0.74657	0.72442
769.447	0.7249	0.74642	0.72427
769.546	0.72489	0.74623	0.72416
769.645	0.72497	0.74608	0.72416
769.743	0.72514	0.74598	0.7242
769.842	0.72536	0.74587	0.7242
769.941	0.7256	0.7458	0.72417
770.04	0.72584	0.74583	0.72415
770.138	0.72602	0.74583	0.72414
770.237	0.72619	0.74577	0.72406
770.336	0.72639	0.74568	0.72387
770.434	0.7266	0.74558	0.72367
770.533	0.72677	0.74545	0.72351
770.632	0.72687	0.74533	0.72335
770.731	0.72693	0.74524	0.72315
770.829	0.72706	0.74516	0.72292
770.928	0.72728	0.74504	0.7227
771.027	0.72751	0.7449	0.7225
771.125	0.72769	0.74477	0.72239
771.224	0.72785	0.7446	0.72237
771.323	0.72803	0.7444	0.72233
771.422	0.72821	0.74429	0.72215
771.52	0.72835	0.74423	0.72188
771.619	0.72846	0.74412	0.72169
771.718	0.72849	0.74389	0.72159
771.816	0.72841	0.74356	0.72154
771.915	0.72831	0.74327	0.72151
772.014	0.72828	0.74308	0.72148
772.113	0.72832	0.74295	0.72141
772.211	0.72836	0.74288	0.7213
772.31	0.72837	0.74284	0.72119
772.409	0.72837	0.74279	0.72112
772.507	0.72837	0.74267	0.72108
772.606	0.72837	0.7425	0.72109
772.705	0.7284	0.74231	0.72111
772.804	0.72851	0.74218	0.72112
772.902	0.72866	0.7421	0.72109
773.001	0.72879	0.74202	0.721
773.1	0.72888	0.74198	0.72089
773.198	0.72892	0.74201	0.72078
773.297	0.72892	0.74209	0.72066
773.396	0.7289	0.74216	0.72051
773.495	0.72892	0.7422	0.72038
773.593	0.72892	0.7422	0.7203
773.692	0.72884	0.74216	0.72022
773.791	0.72872	0.74207	0.72015
773.889	0.72868	0.74196	0.72009
773.988	0.72875	0.74186	0.72002
774.087	0.72889	0.74182	0.71991
774.186	0.72903	0.74184	0.71977
774.284	0.72913	0.74184	0.71963
774.383	0.72916	0.74175	0.71954
774.482	0.72912	0.74161	0.7195
774.58	0.72908	0.74148	0.71948
774.679	0.72907	0.74132	0.71943
774.778	0.72902	0.74108	0.71936
774.877	0.72891	0.74086	0.71932
774.975	0.72872	0.74073	0.71934
775.074	0.72846	0.7406	0.71938
775.173	0.72815	0.74041	0.71942
775.271	0.72788	0.74018	0.71942
775.37	0.72768	0.74001	0.71934
775.469	0.72746	0.73992	0.71916
775.568	0.72725	0.73987	0.71898
775.666	0.72712	0.73986	0.71887
775.765	0.72709	0.73989	0.71876
775.864	0.72712	0.73998	0.71862
775.963	0.72715	0.74011	0.71847
776.061	0.72716	0.74027	0.71835
776.16	0.72722	0.74039	0.71824
776.259	0.72733	0.74043	0.71813
776.357	0.72742	0.74037	0.71807
776.456	0.7275	0.74021	0.71806
776.555	0.72757	0.73996	0.71807
776.654	0.72761	0.7397	0.71809
776.752	0.72761	0.73949	0.71814
776.851	0.72755	0.73932	0.71812
776.95	0.72746	0.73917	0.71801
777.048	0.72739	0.73903	0.71787
777.147	0.72736	0.73887	0.71775
777.246	0.72732	0.73868	0.71768
777.345	0.72727	0.73851	0.71766
777.443	0.72721	0.7384	0.71762
777.542	0.72714	0.73836	0.71754
777.641	0.72706	0.73832	0.7174
777.739	0.72696	0.73824	0.7172
777.838	0.72683	0.73815	0.71698
777.937	0.72672	0.73807	0.71676
778.036	0.72671	0.73799	0.71651
778.134	0.72686	0.73791	0.71629
778.233	0.72716	0.73784	0.71616
778.332	0.72752	0.73774	0.71612
778.43	0.72779	0.73756	0.71613
778.529	0.72792	0.73732	0.71615
778.628	0.72794	0.73705	0.71614
778.727	0.7279	0.73678	0.71599
778.825	0.72777	0.73654	0.71572
778.924	0.72757	0.73636	0.71541
779.023	0.72738	0.73622	0.7151
779.121	0.72726	0.73613	0.71486
779.22	0.72728	0.73606	0.71471
779.319	0.7274	0.73597	0.71462
779.418	0.72755	0.73588	0.71453
779.516	0.72769	0.73581	0.71446
779.615	0.72774	0.73571	0.71437
779.714	0.72765	0.73555	0.71422
779.812	0.72746	0.73541	0.71403
779.911	0.72726	0.73535	0.71384
780.01	0.72709	0.73532	0.71369
780.109	0.72692	0.73528	0.7136
780.207	0.72674	0.73522	0.71361
780.306	0.72662	0.73517	0.71364
780.405	0.7266	0.73516	0.71356
780.503	0.72668	0.73517	0.71343
780.602	0.72685	0.73517	0.71336
780.701	0.72701	0.73512	0.71331
780.8	0.72703	0.73502	0.71317
780.898	0.72697	0.73493	0.71302
780.997	0.72693	0.73488	0.7129
781.096	0.72699	0.73483	0.71273
781.194	0.72708	0.73474	0.71246
781.293	0.72716	0.73463	0.71215
781.392	0.72725	0.73445	0.71195
781.491	0.72737	0.73419	0.71185
781.589	0.72744	0.73395	0.71179
781.688	0.72747	0.73384	0.71172
781.787	0.72755	0.73384	0.71161
781.886	0.7277	0.73389	0.7115
781.984	0.72784	0.73394	0.7114
782.083	0.72795	0.73397	0.71133
782.182	0.72801	0.73395	0.71128
782.28	0.72809	0.7339	0.7112
782.379	0.72827	0.73388	0.71103
782.478	0.72844	0.73394	0.71083
782.577	0.7285	0.73406	0.71066
782.675	0.72846	0.73418	0.71053
782.774	0.72836	0.73425	0.71039
782.873	0.72821	0.73423	0.71025
782.971	0.72809	0.73416	0.71016
783.07	0.72805	0.73409	0.71012
783.169	0.72809	0.73398	0.71014
783.268	0.72818	0.73381	0.71019
783.366	0.72825	0.73364	0.71022
783.465	0.72832	0.7335	0.71018
783.564	0.72839	0.73336	0.71004
783.662	0.72849	0.7332	0.70988
783.761	0.72856	0.73304	0.70976
783.86	0.72854	0.73296	0.70965
783.959	0.72841	0.73295	0.70949
784.057	0.72821	0.73286	0.70932
784.156	0.72798	0.73265	0.7092
784.255	0.72777	0.73239	0.70915
784.353	0.72763	0.73219	0.70915
784.452	0.72759	0.73212	0.70916
784.551	0.72765	0.73215	0.70913
784.65	0.72776	0.73219	0.70903
784.748	0.72789	0.7322	0.7089
784.847	0.72804	0.73217	0.70874
784.946	0.72823	0.73217	0.70854
785.044	0.72852	0.73223	0.70827
785.143	0.72885	0.73231	0.70799
785.242	0.72914	0.73236	0.70776
785.341	0.72935	0.73238	0.70763
785.439	0.72954	0.73241	0.70757
785.538	0.72978	0.73242	0.7075
785.637	0.73003	0.73237	0.70736
785.735	0.73025	0.73224	0.70716
785.834	0.73033	0.73204	0.70697
785.933	0.73029	0.73183	0.70682
786.032	0.73022	0.73164	0.7067
786.13	0.73014	0.73147	0.70662
786.229	0.73008	0.73128	0.70659
786.328	0.73006	0.73108	0.70656
786.426	0.73009	0.7309	0.70647
786.525	0.73018	0.73081	0.7064
786.624	0.7303	0.73075	0.70637
786.723	0.73037	0.73065	0.70632
786.821	0.73041	0.7305	0.70624
786.92	0.73047	0.73029	0.70615
787.019	0.73054	0.73008	0.70606
787.117	0.73056	0.72989	0.70597
787.216	0.73058	0.72969	0.70591
787.315	0.73063	0.72951	0.70592
787.414	0.73068	0.72938	0.7059
787.512	0.73068	0.7293	0.7058
787.611	0.73062	0.72923	0.70565
787.71	0.73056	0.72917	0.70549
787.809	0.73054	0.72919	0.70539
787.907	0.73052	0.72924	0.70534
788.006	0.73048	0.72925	0.70532
788.105	0.73036	0.72923	0.70525
788.203	0.73016	0.72921	0.7051
788.302	0.72996	0.72915	0.70488
788.401	0.72983	0.72907	0.70464
788.5	0.72983	0.72901	0.70441
788.598	0.72993	0.72899	0.70424
788.697	0.73007	0.72899	0.70412
788.796	0.73019	0.729	0.70407
788.894	0.73025	0.72903	0.70411
788.993	0.73033	0.72905	0.70413
789.092	0.73044	0.72906	0.70406
789.191	0.73048	0.72906	0.70395
789.289	0.73045	0.72907	0.7039
789.388	0.73043	0.72906	0.7039
789.487	0.73043	0.72899	0.70391
789.585	0.73048	0.72886	0.70391
789.684	0.73067	0.72874	0.70388
789.783	0.731	0.72862	0.70377
789.882	0.7314	0.72844	0.70356
789.98	0.73178	0.72821	0.70332
790.079	0.73207	0.728	0.70314
790.178	0.7322	0.72784	0.70298
790.276	0.73218	0.72772	0.70276
790.375	0.73202	0.72765	0.70257
790.474	0.7317	0.72761	0.70246
790.573	0.73125	0.72755	0.70238
790.671	0.73082	0.72747	0.70233
790.77	0.73054	0.7274	0.70229
790.869	0.73045	0.7273	0.7022
790.967	0.73053	0.72719	0.70207
791.066	0.73063	0.72708	0.70199
791.165	0.73058	0.72698	0.70201
791.264	0.73044	0.72694	0.70208
791.362	0.73032	0.72695	0.70214
791.461	0.73024	0.72697	0.70221
791.56	0.73022	0.72694	0.70224
791.658	0.73025	0.72685	0.70217
791.757	0.7303	0.72673	0.70198
791.856	0.73031	0.72658	0.70172
791.955	0.73029	0.72641	0.70141
792.053	0.73031	0.72627	0.7011
792.152	0.73035	0.72619	0.70077
792.251	0.73033	0.72615	0.70045
792.349	0.73015	0.72611	0.7002
792.448	0.72994	0.72604	0.69996
792.547	0.72986	0.7259	0.69966
792.646	0.72988	0.7257	0.69938
792.744	0.72996	0.72552	0.69922
792.843	0.73001	0.72539	0.69912
792.942	0.73001	0.72532	0.69899
793.04	0.72998	0.72528	0.69879
793.139	0.72994	0.72527	0.69855
793.238	0.72991	0.72532	0.69832
793.337	0.72987	0.72533	0.69814
793.435	0.72978	0.72526	0.69805
793.534	0.72969	0.72515	0.698
793.633	0.72965	0.72504	0.69795
793.732	0.72968	0.72493	0.69789
793.83	0.72979	0.7248	0.69785
793.929	0.72998	0.72469	0.69784
794.028	0.73022	0.72466	0.69783
794.126	0.73045	0.72474	0.69779
794.225	0.73062	0.72484	0.69777
794.324	0.73069	0.72485	0.69777
794.423	0.73067	0.72477	0.69777
794.521	0.7306	0.72466	0.69776
794.62	0.73055	0.72452	0.69779
794.719	0.73056	0.72436	0.69781
794.817	0.73058	0.72424	0.69774
794.916	0.73055	0.72414	0.69764
795.015	0.73047	0.72408	0.69759
795.114	0.73037	0.72405	0.69756
795.212	0.73031	0.72403	0.69749
795.311	0.73028	0.72401	0.69741
795.41	0.73027	0.72402	0.69737
795.508	0.73024	0.72402	0.69741
795.607	0.73017	0.724	0.69751
795.706	0.73011	0.72396	0.6976
795.805	0.73017	0.72396	0.69764
795.903	0.73035	0.72403	0.69761
796.002	0.73058	0.72413	0.69756
796.101	0.73078	0.72422	0.69748
796.199	0.73095	0.72433	0.69734
796.298	0.73107	0.72442	0.69712
796.397	0.73101	0.72444	0.69684
796.496	0.7308	0.72441	0.69653
796.594	0.73057	0.7244	0.69624
796.693	0.73041	0.7244	0.69601
796.792	0.73027	0.72438	0.69583
796.89	0.73015	0.72432	0.69568
796.989	0.73008	0.72422	0.69556
797.088	0.73007	0.72412	0.69551
797.187	0.73015	0.72403	0.69544
797.285	0.73036	0.72395	0.69528
797.384	0.73062	0.72387	0.6951
797.483	0.73081	0.7238	0.695
797.581	0.73092	0.72375	0.69498
797.68	0.731	0.72364	0.69497
797.779	0.73114	0.72342	0.6949
797.878	0.73134	0.72313	0.69478
797.976	0.73152	0.72288	0.69468
798.075	0.73166	0.72271	0.69461
798.174	0.73179	0.72265	0.69452
798.272	0.73191	0.72267	0.69444
798.371	0.73201	0.72271	0.69438
798.47	0.73207	0.72276	0.69431
798.569	0.73208	0.72283	0.69424
798.667	0.73206	0.72288	0.69419
798.766	0.73214	0.72286	0.69411
798.865	0.73232	0.72275	0.69393
798.963	0.73248	0.72263	0.69377
799.062	0.73255	0.72254	0.69371
799.161	0.7326	0.7224	0.69365
799.26	0.73267	0.72218	0.69351
799.358	0.73276	0.72197	0.69331
799.457	0.73286	0.72185	0.6931
799.556	0.73291	0.72185	0.69291
799.655	0.73286	0.72187	0.69277
799.753	0.73271	0.72186	0.69268
799.852	0.73246	0.72186	0.69263
799.951	0.7322	0.72192	0.6926
800.049	0.7321	0.72198	0.69253
800.148	0.73219	0.72198	0.69246
800.247	0.73232	0.72195	0.69242
800.346	0.73247	0.72187	0.6924
800.444	0.73273	0.72171	0.69238
800.543	0.73309	0.72151	0.69231
800.642	0.73346	0.72136	0.6922
800.74	0.73372	0.72132	0.69216
800.839	0.73379	0.72136	0.69225
800.938	0.73369	0.72143	0.69236
801.037	0.7336	0.72147	0.69244
801.135	0.73363	0.72143	0.69245
801.234	0.73369	0.72128	0.6924
801.333	0.73372	0.72104	0.69232
801.431	0.73372	0.72083	0.69221
801.53	0.73371	0.72069	0.69213
801.629	0.73367	0.72057	0.69211
801.728	0.73358	0.72042	0.69215
801.826	0.73345	0.72028	0.69223
801.925	0.73332	0.72015	0.69232
802.024	0.73332	0.72002	0.69239
802.122	0.73347	0.71987	0.69246
802.221	0.73369	0.71969	0.69252
802.32	0.73397	0.71944	0.69256
802.419	0.73427	0.71912	0.69263
802.517	0.73449	0.71884	0.69272
802.616	0.73457	0.71865	0.69279
802.715	0.73458	0.71851	0.69278
802.813	0.73461	0.71843	0.69271
802.912	0.7347	0.71841	0.6926
803.011	0.73482	0.7184	0.69252
803.11	0.73488	0.71838	0.69253
803.208	0.73492	0.71835	0.69257
803.307	0.73499	0.71834	0.69253
803.406	0.73509	0.71837	0.69247
803.504	0.73516	0.71841	0.69242
803.603	0.73512	0.71846	0.69241
803.702	0.73497	0.71851	0.69239
803.801	0.73478	0.71851	0.69235
803.899	0.73462	0.71841	0.69226
803.998	0.73451	0.71823	0.69208
804.097	0.73448	0.71802	0.69182
804.195	0.73452	0.71787	0.6915
804.294	0.7346	0.71784	0.69113
804.393	0.73464	0.71783	0.69079
804.492	0.73464	0.71777	0.69058
804.59	0.73463	0.71769	0.69045
804.689	0.73464	0.71765	0.69035
804.788	0.73463	0.71765	0.6903
804.886	0.73458	0.71763	0.69028
804.985	0.7345	0.71751	0.69027
805.084	0.73442	0.71734	0.69027
805.183	0.73431	0.71723	0.69028
805.281	0.73418	0.71713	0.6902
805.38	0.73411	0.717	0.69
805.479	0.73408	0.71687	0.68977
805.578	0.734	0.71677	0.68959
805.676	0.7339	0.71667	0.68948
805.775	0.7338	0.71651	0.68941
805.874	0.73373	0.71627	0.68934
805.972	0.73373	0.71597	0.68923
806.071	0.73382	0.71568	0.68912
806.17	0.7339	0.71542	0.68909
806.269	0.73394	0.71519	0.68917
806.367	0.73404	0.71502	0.68931
806.466	0.73421	0.7149	0.68938
806.565	0.73441	0.71478	0.68934
806.663	0.73462	0.71465	0.6892
806.762	0.73485	0.71457	0.68901
806.861	0.735	0.71457	0.68883
806.96	0.73499	0.71464	0.68871
807.058	0.73487	0.71474	0.68861
807.157	0.73467	0.7148	0.68854
807.256	0.73443	0.71481	0.68849
807.354	0.73425	0.71477	0.68842
807.453	0.73416	0.71467	0.68828
807.552	0.73415	0.71458	0.68808
807.651	0.7342	0.71454	0.68787
807.749	0.73419	0.7146	0.68773
807.848	0.73406	0.71476	0.68768
807.947	0.73391	0.71495	0.68768
808.045	0.73382	0.71504	0.68776
808.144	0.73372	0.71501	0.68792
808.243	0.73358	0.71489	0.6881
808.342	0.73341	0.71471	0.68822
808.44	0.73328	0.71446	0.68826
808.539	0.73324	0.71416	0.6882
808.638	0.73322	0.71392	0.68807
808.736	0.73316	0.7138	0.68787
808.835	0.73308	0.71379	0.68769
808.934	0.73302	0.71381	0.68753
809.033	0.73301	0.71376	0.68732
809.131	0.73303	0.71366	0.68711
809.23	0.73303	0.71356	0.68696
809.329	0.73297	0.71348	0.68685
809.427	0.73289	0.71342	0.68673
809.526	0.7329	0.71333	0.68657
809.625	0.733	0.71322	0.68645
809.724	0.73314	0.71313	0.68643
809.822	0.73327	0.71305	0.68648
809.921	0.73331	0.71296	0.6865
810.02	0.73321	0.71288	0.68644
810.118	0.73298	0.71278	0.68636
810.217	0.73278	0.71265	0.68635
810.316	0.7327	0.71249	0.68639
810.415	0.73273	0.71232	0.68644
810.513	0.7328	0.71215	0.68645
810.612	0.73283	0.71199	0.68642
810.711	0.73284	0.71182	0.68634
810.809	0.73293	0.71159	0.68621
810.908	0.73304	0.71133	0.68607
811.007	0.73308	0.71112	0.68594
811.106	0.73312	0.71099	0.68581
811.204	0.73323	0.71093	0.68571
811.303	0.73333	0.71093	0.68566
811.402	0.73333	0.71095	0.68561
811.501	0.7332	0.71092	0.68548
811.599	0.73301	0.71085	0.68531
811.698	0.73285	0.71082	0.68518
811.797	0.73275	0.71087	0.68508
811.895	0.73268	0.71095	0.68498
811.994	0.73257	0.71104	0.68482
812.093	0.73244	0.71112	0.68462
812.192	0.73229	0.71121	0.68441
812.29	0.7321	0.71131	0.68423
812.389	0.73191	0.71138	0.68413
812.488	0.73179	0.71139	0.68409
812.586	0.73175	0.71132	0.68404
812.685	0.73173	0.71122	0.68397
812.784	0.73168	0.71109	0.68396
812.883	0.73158	0.71092	0.68401
812.981	0.73148	0.71074	0.68402
813.08	0.73145	0.71058	0.68389
813.179	0.73148	0.71045	0.68374
813.277	0.73148	0.71033	0.68366
813.376	0.73148	0.7102	0.68361
813.475	0.7316	0.71003	0.68352
813.574	0.73184	0.70982	0.68336
813.672	0.73214	0.7096	0.68314
813.771	0.73243	0.70944	0.68291
813.87	0.73267	0.70934	0.68275
813.968	0.7328	0.70929	0.68271
814.067	0.7328	0.70924	0.68278
814.166	0.73273	0.70915	0.6829
814.265	0.73276	0.70903	0.68303
814.363	0.73295	0.70889	0.68313
814.462	0.73319	0.70879	0.68311
814.561	0.73333	0.70875	0.68297
814.659	0.73334	0.70868	0.6828
814.758	0.73332	0.70855	0.68265
814.857	0.73337	0.70842	0.68249
814.956	0.73344	0.7083	0.68229
815.054	0.73348	0.70818	0.68206
815.153	0.73354	0.70804	0.68187
815.252	0.73359	0.7079	0.68174
815.35	0.73352	0.70774	0.68166
815.449	0.73338	0.70753	0.68156
815.548	0.7333	0.70733	0.68138
815.647	0.73326	0.70716	0.68116
815.745	0.73316	0.70701	0.68095
815.844	0.73301	0.7069	0.68076
815.943	0.73284	0.70687	0.68057
816.041	0.73268	0.7069	0.68039
816.14	0.73255	0.70693	0.68021
816.239	0.73255	0.70695	0.68001
816.338	0.73267	0.70694	0.67983
816.436	0.73278	0.70692	0.6797
816.535	0.73283	0.7069	0.67962
816.634	0.73287	0.70689	0.67955
816.732	0.7329	0.70688	0.6795
816.831	0.73292	0.70685	0.67948
816.93	0.73301	0.70673	0.67947
817.029	0.73322	0.70656	0.67944
817.127	0.73351	0.70645	0.67929
817.226	0.73375	0.70643	0.67907
817.325	0.73389	0.70641	0.67896
817.424	0.734	0.70639	0.67897
817.522	0.7341	0.70635	0.67899
817.621	0.73413	0.70627	0.67898
817.72	0.73408	0.7061	0.67896
817.818	0.73404	0.70579	0.67888
817.917	0.73404	0.70541	0.67871
818.016	0.73412	0.70504	0.67844
818.115	0.73426	0.70471	0.67809
818.213	0.73439	0.70443	0.67771
818.312	0.73444	0.70425	0.67736
818.411	0.73442	0.70414	0.67706
818.509	0.73437	0.70406	0.67685
818.608	0.73435	0.70398	0.67677
818.707	0.73437	0.70384	0.67679
818.806	0.73436	0.70362	0.67687
818.904	0.73428	0.70332	0.67698
819.003	0.73417	0.70304	0.67709
819.102	0.73411	0.70284	0.67717
819.2	0.73408	0.70272	0.67715
819.299	0.73399	0.70262	0.67706
819.398	0.7338	0.70251	0.67693
819.497	0.73356	0.70238	0.67676
819.595	0.73333	0.70227	0.67659
819.694	0.73314	0.70218	0.6764
819.793	0.73303	0.70208	0.67618
819.891	0.73302	0.70196	0.67601
819.99	0.73309	0.7018	0.6759
820.089	0.73311	0.70163	0.67573
820.188	0.73299	0.70144	0.67544
820.286	0.73281	0.70132	0.67511
820.385	0.73262	0.70127	0.67481
820.484	0.73245	0.70124	0.67456
820.582	0.73237	0.70115	0.67434
820.681	0.73232	0.70101	0.67419
820.78	0.73221	0.70088	0.6741
820.879	0.73209	0.70076	0.67406
820.977	0.73197	0.70062	0.67402
821.076	0.73184	0.7005	0.67399
821.175	0.73171	0.70044	0.67395
821.273	0.73171	0.70039	0.67388
821.372	0.73193	0.7003	0.67373
821.471	0.73226	0.70016	0.67358
821.57	0.73257	0.7	0.67351
821.668	0.73283	0.69979	0.67343
821.767	0.73308	0.69954	0.67327
821.866	0.73331	0.69928	0.67311
821.964	0.73346	0.69905	0.67298
822.063	0.73349	0.6988	0.67281
822.162	0.73347	0.69854	0.67261
822.261	0.73342	0.69831	0.67243
822.359	0.73337	0.69817	0.67225
822.458	0.73335	0.69813	0.67207
822.557	0.73337	0.6981	0.67193
822.655	0.7334	0.69801	0.67181
822.754	0.7334	0.69784	0.67162
822.853	0.73337	0.69763	0.67141
822.952	0.7333	0.69744	0.67123
823.05	0.73317	0.69725	0.67109
823.149	0.73297	0.69701	0.67094
823.248	0.73282	0.69676	0.67077
823.347	0.73271	0.69655	0.67058
823.445	0.73261	0.69639	0.67044
823.544	0.73252	0.69624	0.67035
823.643	0.7324	0.69611	0.67026
823.741	0.73223	0.69595	0.67013
823.84	0.732	0.69577	0.66997
823.939	0.73177	0.69557	0.66973
824.038	0.73159	0.69537	0.66943
824.136	0.73149	0.69523	0.66913
824.235	0.73142	0.69516	0.66886
824.334	0.73127	0.69513	0.66861
824.432	0.73107	0.69506	0.6684
824.531	0.73096	0.69491	0.66825
824.63	0.73094	0.69472	0.66816
824.729	0.73093	0.69458	0.6681
824.827	0.7309	0.69442	0.66808
824.926	0.73085	0.69419	0.66808
825.025	0.73079	0.69396	0.6681
825.123	0.73069	0.69376	0.66813
825.222	0.73059	0.69354	0.6681
825.321	0.73056	0.69334	0.66799
825.42	0.73062	0.69321	0.66789
825.518	0.73073	0.69312	0.66779
825.617	0.73084	0.69301	0.66768
825.716	0.73096	0.69291	0.66758
825.814	0.73101	0.69275	0.66753
825.913	0.73096	0.69248	0.66753
826.012	0.73089	0.69215	0.66751
826.111	0.73084	0.69181	0.66745
826.209	0.73076	0.69146	0.66737
826.308	0.73059	0.69107	0.66729
826.407	0.73045	0.69067	0.66721
826.505	0.73038	0.69034	0.66711
826.604	0.73034	0.69006	0.66699
826.703	0.73029	0.68981	0.66684
826.802	0.73022	0.68956	0.66665
826.9	0.73015	0.68938	0.66642
826.999	0.73014	0.68924	0.66616
827.098	0.73017	0.68907	0.66599
827.196	0.73014	0.68884	0.66589
827.295	0.73001	0.68858	0.6657
827.394	0.72984	0.68833	0.66541
827.493	0.72966	0.6881	0.66509
827.591	0.72952	0.6879	0.66481
827.69	0.72947	0.6877	0.66457
827.789	0.72948	0.68749	0.66439
827.887	0.72944	0.68727	0.66423
827.986	0.72929	0.68707	0.66408
828.085	0.7291	0.68689	0.66398
828.184	0.72911	0.6867	0.66395
828.282	0.72939	0.68647	0.66401
828.381	0.72979	0.68624	0.6641
828.48	0.73011	0.68601	0.66415
828.578	0.73028	0.68578	0.6641
828.677	0.73037	0.68558	0.66394
828.776	0.73047	0.68543	0.66368
828.875	0.73063	0.68532	0.66338
828.973	0.73078	0.68524	0.66311
829.072	0.73079	0.68512	0.66289
829.171	0.73068	0.68497	0.66272
829.27	0.73055	0.68476	0.66261
829.368	0.7305	0.6845	0.66258
829.467	0.73059	0.6842	0.6626
829.566	0.73072	0.68387	0.66263
829.664	0.73077	0.68353	0.66267
829.763	0.7307	0.68318	0.66271
829.862	0.73052	0.68283	0.6627
829.961	0.73031	0.68251	0.66259
830.059	0.73021	0.68229	0.66246
830.158	0.73024	0.68213	0.66238
830.257	0.73029	0.68195	0.66231
830.355	0.73031	0.68173	0.66222
830.454	0.73024	0.68154	0.66215
830.553	0.73009	0.68141	0.66206
830.652	0.72993	0.6813	0.66199
830.75	0.72981	0.68116	0.66194
830.849	0.72977	0.681	0.66185
830.948	0.72985	0.6808	0.66171
831.046	0.72993	0.68055	0.66155
831.145	0.7299	0.68021	0.66134
831.244	0.72976	0.67978	0.66108
831.343	0.72954	0.67939	0.66086
831.441	0.72937	0.67913	0.66069
831.54	0.72931	0.67898	0.66046
831.639	0.72932	0.67887	0.66026
831.737	0.72932	0.67874	0.6602
831.836	0.72928	0.67856	0.66024
831.935	0.7292	0.67832	0.66029
832.034	0.7291	0.67812	0.66038
832.132	0.72903	0.67798	0.66049
832.231	0.72902	0.6778	0.66055
832.33	0.72905	0.67751	0.66055
832.428	0.72903	0.67716	0.66049
832.527	0.72896	0.67686	0.66036
832.626	0.72888	0.67661	0.66019
832.725	0.72885	0.67638	0.66004
832.823	0.72889	0.6761	0.65994
832.922	0.72893	0.67575	0.65989
833.021	0.72891	0.6754	0.6599
833.119	0.72893	0.67512	0.65996
833.218	0.729	0.67488	0.66007
833.317	0.72905	0.67465	0.66017
833.416	0.72899	0.67441	0.66023
833.514	0.72887	0.67418	0.66031
833.613	0.72875	0.67396	0.66041
833.712	0.72865	0.67381	0.66051
833.81	0.72854	0.67369	0.66061
833.909	0.72844	0.67358	0.66073
834.008	0.7284	0.67342	0.66092
834.107	0.72841	0.67316	0.66111
834.205	0.72838	0.67276	0.66121
834.304	0.72833	0.67226	0.66122
834.403	0.72828	0.67178	0.66123
834.501	0.72816	0.67139	0.6612
834.6	0.728	0.67108	0.66113
834.699	0.72788	0.67077	0.66106
834.798	0.72781	0.67047	0.66104
834.896	0.72775	0.67023	0.66105
834.995	0.72771	0.66998	0.66099
835.094	0.72771	0.66971	0.66087
835.193	0.72774	0.66946	0.66079
835.291	0.72775	0.66926	0.66081
835.39	0.72773	0.669	0.66082
835.489	0.72767	0.66863	0.66075
835.587	0.7276	0.6682	0.66066
835.686	0.72756	0.66777	0.66058
835.785	0.72758	0.66739	0.66054
835.884	0.72764	0.66708	0.66055
835.982	0.72769	0.66686	0.66058
836.081	0.72768	0.66669	0.66059
836.18	0.72761	0.66655	0.66058
836.278	0.72752	0.66646	0.66064
836.377	0.72736	0.66637	0.66076
836.476	0.72712	0.66619	0.66088
836.575	0.72686	0.66594	0.66099
836.673	0.72665	0.66566	0.66116
836.772	0.72656	0.66539	0.66137
836.871	0.72655	0.66514	0.66157
836.969	0.72644	0.6649	0.66174
837.068	0.72618	0.66463	0.66186
837.167	0.72593	0.66434	0.66195
837.266	0.72576	0.66403	0.66205
837.364	0.72569	0.66373	0.66214
837.463	0.72571	0.66337	0.66223
837.562	0.72576	0.66297	0.66233
837.66	0.72575	0.66259	0.66242
837.759	0.72568	0.66231	0.66247
837.858	0.72558	0.6621	0.66249
837.957	0.72552	0.66188	0.66248
838.055	0.72542	0.66159	0.66246
838.154	0.72513	0.66126	0.66242
838.253	0.72465	0.66095	0.66231
838.351	0.72409	0.66067	0.66211
838.45	0.72359	0.66039	0.66186
838.549	0.72322	0.66006	0.66167
838.648	0.723	0.65967	0.6616
838.746	0.72284	0.65926	0.66164
838.845	0.72268	0.65884	0.66173
838.944	0.7225	0.65842	0.66184
839.042	0.72235	0.65799	0.66198
839.141	0.72229	0.65757	0.66214
839.24	0.72233	0.65717	0.66227
839.339	0.72241	0.65681	0.66238
839.437	0.72237	0.65653	0.66245
839.536	0.72222	0.65634	0.66246
839.635	0.72215	0.65616	0.66241
839.733	0.72226	0.65593	0.66235
839.832	0.72248	0.65568	0.66233
839.931	0.72267	0.65542	0.66239
840.03	0.72277	0.65513	0.66252
840.128	0.72281	0.65483	0.66265
840.227	0.7228	0.65453	0.66272
840.326	0.72274	0.65425	0.66277
840.425	0.72269	0.65396	0.66287
840.523	0.72272	0.6536	0.66302
840.622	0.72284	0.65319	0.66314
840.721	0.72296	0.6528	0.66324
840.819	0.72297	0.65242	0.66335
840.918	0.72286	0.65206	0.66343
841.017	0.72274	0.65168	0.66348
841.116	0.72266	0.65134	0.66355
841.214	0.72255	0.65108	0.66367
841.313	0.72237	0.65088	0.66382
841.412	0.72215	0.65065	0.66399
841.51	0.72195	0.65037	0.66417
841.609	0.72175	0.65004	0.66431
841.708	0.72155	0.6497	0.66433
841.807	0.72135	0.6494	0.66427
841.905	0.72117	0.64912	0.66421
842.004	0.72104	0.64878	0.66421
842.103	0.72098	0.64834	0.66429
842.201	0.72099	0.6479	0.66441
842.3	0.72099	0.6475	0.6645
842.399	0.72097	0.6471	0.66457
842.498	0.72095	0.64668	0.66467
842.596	0.72091	0.64626	0.66479
842.695	0.7208	0.64586	0.66491
842.794	0.72062	0.64551	0.66503
842.892	0.72047	0.64518	0.66513
842.991	0.72034	0.64483	0.66515
843.09	0.72017	0.64444	0.66506
843.189	0.71996	0.64403	0.66498
843.287	0.71982	0.64362	0.66496
843.386	0.71979	0.64326	0.66496
843.485	0.71982	0.64293	0.66494
843.583	0.7198	0.64263	0.6649
843.682	0.71972	0.64228	0.6649
843.781	0.71959	0.64186	0.66493
843.88	0.71947	0.6414	0.66498
843.978	0.71931	0.64096	0.66499
844.077	0.71913	0.64061	0.66493
844.176	0.71902	0.64036	0.66489
844.274	0.71899	0.64013	0.66498
844.373	0.71901	0.63987	0.66514
844.472	0.71906	0.63959	0.66531
844.571	0.71913	0.63926	0.66546
844.669	0.71921	0.63888	0.66555
844.768	0.7193	0.63845	0.66557
844.867	0.71939	0.63799	0.66557
844.965	0.71946	0.63754	0.66556
845.064	0.71946	0.63713	0.66555
845.163	0.71936	0.63674	0.66553
845.262	0.71921	0.63642	0.66547
845.36	0.71903	0.63621	0.66546
845.459	0.71882	0.63608	0.66554
845.558	0.7186	0.63596	0.66567
845.656	0.7184	0.63579	0.66575
845.755	0.71823	0.63554	0.66575
845.854	0.7181	0.63521	0.66574
845.953	0.71804	0.63483	0.66577
846.051	0.71804	0.6344	0.66582
846.15	0.71802	0.63394	0.66588
846.249	0.71799	0.63344	0.66596
846.348	0.71801	0.63293	0.66598
846.446	0.71803	0.63246	0.66602
846.545	0.71796	0.63204	0.66613
846.644	0.71783	0.63162	0.66623
846.742	0.71772	0.63115	0.66626
846.841	0.71759	0.63063	0.66626
846.94	0.71747	0.63009	0.66625
847.039	0.71743	0.62958	0.6663
847.137	0.71751	0.62909	0.66638
[truncated: 1,042 more rows]

## Sheet: ED2b
Experiments		Simulations
Wavelength (nm)	THz Field Direction (°)	Wavelength (nm)	Current Direction (°)
775	41.8202	650	14.1663
825	81.0274	655	14.4116
875	226.397	660	14.6426
		665	14.8593
		670	15.061
		675	15.2478
		680	15.4252
		685	15.5999
		690	15.7771
		695	15.9626
		700	16.1619
		705	16.3802
		710	16.622
		715	16.8916
		720	17.1916
		725	17.5246
		730	17.8914
		735	18.2912
		740	18.7222
		745	19.1816
		750	19.6682
		755	20.1869
		760	20.7547
		765	21.4095
		770	22.2231
		775	23.3144
		780	24.8605
		785	27.0907
		790	30.1128
		795	33.5005
		800	37.6899
		805	43.8256
		810	51.1464
		815	65.9844
		820	85.5397
		825	105.007
		830	120.954
		835	131.916
		840	138.4
		845	150.139
		850	167.273
		855	187.509
		860	206.858
		865	221.672
		870	230.616
		875	235.189
		880	237.475
		885	238.577
		890	238.99
		895	238.98
		900	238.707
		905	238.27
		910	237.739
		915	237.154
		920	236.542
		925	235.921
		930	235.301
		935	234.692
		940	234.105
		945	233.533
		950	232.976

## Sheet: ED2c
775 nm				825 nm				875 nm
Polarization (°)	X THz Field (arb. units)	Y THz Field (arb. units)	Total THz Field (arb. units)	Polarization (°)	X THz Field (arb. units)	Y THz Field (arb. units)	Total THz Field (arb. units)	Polarization (°)	X THz Field (arb. units)	Y THz Field (arb. units)	Total THz Field (arb. units)
0	1	0	1	0	0.46422	0.03714	0.4657	0	-0.08381	0.41906	0.42736
15	0.89091	-0.23636	0.92173	15	0.37137	-0.27853	0.46422	15	-0.13969	0.76827	0.78087
30	0.63636	-0.27273	0.69234	30	0.20426	-0.37137	0.42384	30	-0.20953	0.92193	0.94544
45	0.27273	-0.27273	0.38569	45	-0.03714	-0.4178	0.41944	45	-0.36318	0.82415	0.90062
60	0	-0.10909	0.10909	60	-0.33424	-0.25996	0.42343	60	-0.59367	0.62859	0.86462
75	-0.31818	0.14545	0.34985	75	-0.46422	0.07427	0.47012	75	-0.80319	0.30731	0.85998
90	-0.36364	0.36364	0.51426	90	-0.46422	0.46422	0.6565	90	-0.94288	-0.19556	0.96295
105	-0.36364	0.54545	0.65555	105	-0.4178	0.78917	0.89294	105	-0.90796	-0.41906	1
120	-0.10909	0.68182	0.69049	120	-0.22282	0.97486	1	120	-0.74034	-0.59367	0.94897
135	0.36364	0.63636	0.73293	135	0.05571	0.83559	0.83745	135	-0.64256	-0.52382	0.82902
150	0.68182	0.59091	0.90225	150	0.32495	0.64991	0.72662	150	-0.34922	-0.27937	0.44721
165	0.90909	0.31818	0.96316	165	0.4178	0.32495	0.52929	165	-0.15365	0.06984	0.16878
180	1	0	1	180	0.46422	0.03714	0.4657	180	-0.08381	0.41906	0.42736
195	0.89091	-0.23636	0.92173	195	0.37137	-0.27853	0.46422	195	-0.13969	0.76827	0.78087
210	0.63636	-0.27273	0.69234	210	0.20426	-0.37137	0.42384	210	-0.20953	0.92193	0.94544
225	0.27273	-0.27273	0.38569	225	-0.03714	-0.4178	0.41944	225	-0.36318	0.82415	0.90062
240	0	-0.10909	0.10909	240	-0.33424	-0.25996	0.42343	240	-0.59367	0.62859	0.86462
255	-0.31818	0.14545	0.34985	255	-0.46422	0.07427	0.47012	255	-0.80319	0.30731	0.85998
270	-0.36364	0.36364	0.51426	270	-0.46422	0.46422	0.6565	270	-0.94288	-0.19556	0.96295
285	-0.36364	0.54545	0.65555	285	-0.4178	0.78917	0.89294	285	-0.90796	-0.41906	1
300	-0.10909	0.68182	0.69049	300	-0.22282	0.97486	1	300	-0.74034	-0.59367	0.94897
315	0.36364	0.63636	0.73293	315	0.05571	0.83559	0.83745	315	-0.64256	-0.52382	0.82902
330	0.68182	0.59091	0.90225	330	0.32495	0.64991	0.72662	330	-0.34922	-0.27937	0.44721
345	0.90909	0.31818	0.96316	345	0.4178	0.32495	0.52929	345	-0.15365	0.06984	0.16878
360	1	0	1	360	0.46422	0.03714	0.4657	360	-0.08381	0.41906	0.42736

## Sheet: ED2d
775 nm				825 nm				875 nm
Polarization (°)	X THz Field (arb. units)	Y THz Field (arb. units)	Total THz Field (arb. units)	Polarization (°)	X THz Field (arb. units)	Y THz Field (arb. units)	Total THz Field (arb. units)	Polarization (°)	X THz Field (arb. units)	Y THz Field (arb. units)	Total THz Field (arb. units)
0	0.99219	0.08382	0.99573	0	0.4241	0.29298	0.51546	0	-0.03895	0.01066	0.04039
5	0.99945	0.03315	1	5	0.45873	0.1906	0.49675	5	-0.06376	-0.10445	0.12238
10	0.98728	-0.01421	0.98738	10	0.47975	0.09323	0.48872	10	-0.09576	-0.22208	0.24184
15	0.9561	-0.05683	0.95779	15	0.48653	0.00383	0.48655	15	-0.13397	-0.33863	0.36417
20	0.90681	-0.09342	0.91161	20	0.47884	-0.07489	0.48466	20	-0.17724	-0.45058	0.48418
25	0.84098	-0.12285	0.8499	25	0.45694	-0.14052	0.47806	25	-0.22424	-0.5545	0.59813
30	0.76057	-0.14424	0.77413	30	0.42147	-0.19109	0.46277	30	-0.27357	-0.64727	0.70271
35	0.66806	-0.15694	0.68624	35	0.37355	-0.22505	0.4361	35	-0.3237	-0.72605	0.79494
40	0.56616	-0.16056	0.58849	40	0.3146	-0.24137	0.39652	40	-0.37313	-0.78844	0.87228
45	0.45807	-0.15498	0.48358	45	0.24639	-0.23955	0.34365	45	-0.42034	-0.83257	0.93266
50	0.34703	-0.14039	0.37436	50	0.17104	-0.21966	0.2784	50	-0.46391	-0.85707	0.97457
55	0.23643	-0.11722	0.26389	55	0.09083	-0.18229	0.20366	55	-0.50251	-0.86121	0.9971
60	0.12962	-0.08618	0.15566	60	0.00818	-0.12858	0.12884	60	-0.53498	-0.84487	1
65	0.02984	-0.04821	0.0567	65	-0.0744	-0.06016	0.09568	65	-0.56029	-0.80852	0.98369
70	-0.05986	-0.00446	0.06003	70	-0.15438	0.02089	0.15578	70	-0.57773	-0.7533	0.94934
75	-0.13678	0.04373	0.1436	75	-0.22934	0.1121	0.25527	75	-0.58672	-0.68086	0.89879
80	-0.19855	0.0949	0.22007	80	-0.297	0.21071	0.36416	80	-0.58704	-0.59342	0.83472
85	-0.24332	0.1475	0.28454	85	-0.35533	0.31372	0.47401	85	-0.57862	-0.49363	0.76057
90	-0.26972	0.19994	0.33575	90	-0.40252	0.41799	0.58029	90	-0.56175	-0.38452	0.68075
95	-0.27695	0.25061	0.37351	95	-0.43714	0.52037	0.67961	95	-0.53696	-0.26941	0.60076
100	-0.26479	0.29797	0.39862	100	-0.45816	0.61774	0.7691	100	-0.50497	-0.15179	0.52728
105	-0.2336	0.34059	0.41301	105	-0.46495	0.70716	0.84632	105	-0.46675	-0.03523	0.46807
110	-0.18435	0.37717	0.41982	110	-0.45726	0.78586	0.9092	110	-0.42348	0.07671	0.43038
115	-0.11851	0.40661	0.42353	115	-0.43536	0.85149	0.95633	115	-0.37647	0.18064	0.41756
120	-0.0381	0.428	0.42969	120	-0.39992	0.90207	0.98674	120	-0.32716	0.27341	0.42636
125	0.05444	0.4407	0.44405	125	-0.35197	0.93601	1	125	-0.27701	0.35219	0.44808
130	0.15631	0.44432	0.47101	130	-0.29301	0.95233	0.99639	130	-0.22759	0.41458	0.47294
135	0.26441	0.43874	0.51225	135	-0.22481	0.95052	0.97675	135	-0.18037	0.45871	0.4929
140	0.37544	0.42415	0.56645	140	-0.14947	0.93064	0.94256	140	-0.1368	0.48321	0.5022
145	0.48605	0.40098	0.6301	145	-0.06925	0.89327	0.89595	145	-0.0982	0.48735	0.49715
150	0.59286	0.36994	0.69881	150	0.0134	0.83955	0.83965	150	-0.06574	0.47101	0.47557
155	0.69264	0.33197	0.76809	155	0.09597	0.77112	0.77707	155	-0.04041	0.43467	0.43654
160	0.78234	0.28823	0.83374	160	0.17595	0.69007	0.71215	160	-0.02299	0.37944	0.38014
165	0.85927	0.24003	0.89216	165	0.25092	0.59887	0.64931	165	-0.01398	0.307	0.30732
170	0.92102	0.18886	0.94019	170	0.31859	0.50025	0.59309	170	-0.01368	0.21956	0.21998
175	0.96581	0.13625	0.97537	175	0.37692	0.39726	0.54761	175	-0.02209	0.11977	0.12179
180	0.99219	0.08382	0.99573	180	0.4241	0.29298	0.51546	180	-0.03895	0.01066	0.04039
185	0.99945	0.03315	1	185	0.45873	0.1906	0.49675	185	-0.06376	-0.10445	0.12238
190	0.98728	-0.01421	0.98738	190	0.47975	0.09323	0.48872	190	-0.09576	-0.22208	0.24184
195	0.9561	-0.05683	0.95779	195	0.48653	0.00383	0.48655	195	-0.13397	-0.33863	0.36417
200	0.90681	-0.09342	0.91161	200	0.47884	-0.07489	0.48466	200	-0.17724	-0.45058	0.48418
205	0.84098	-0.12285	0.8499	205	0.45694	-0.14052	0.47806	205	-0.22424	-0.5545	0.59813
210	0.76057	-0.14424	0.77413	210	0.42147	-0.19109	0.46277	210	-0.27357	-0.64727	0.70271
215	0.66806	-0.15694	0.68624	215	0.37355	-0.22505	0.4361	215	-0.3237	-0.72605	0.79494
220	0.56616	-0.16056	0.58849	220	0.3146	-0.24137	0.39652	220	-0.37313	-0.78844	0.87228
225	0.45807	-0.15498	0.48358	225	0.24639	-0.23955	0.34365	225	-0.42034	-0.83257	0.93266
230	0.34703	-0.14039	0.37436	230	0.17104	-0.21966	0.2784	230	-0.46391	-0.85707	0.97457
235	0.23643	-0.11722	0.26389	235	0.09083	-0.18229	0.20366	235	-0.50251	-0.86121	0.9971
240	0.12962	-0.08618	0.15566	240	0.00818	-0.12858	0.12884	240	-0.53498	-0.84487	1
245	0.02984	-0.04821	0.0567	245	-0.0744	-0.06016	0.09568	245	-0.56029	-0.80852	0.98369
250	-0.05986	-0.00446	0.06003	250	-0.15438	0.02089	0.15578	250	-0.57773	-0.7533	0.94934
255	-0.13678	0.04373	0.1436	255	-0.22934	0.1121	0.25527	255	-0.58672	-0.68086	0.89879
260	-0.19855	0.0949	0.22007	260	-0.297	0.21071	0.36416	260	-0.58704	-0.59342	0.83472
265	-0.24332	0.1475	0.28454	265	-0.35533	0.31372	0.47401	265	-0.57862	-0.49363	0.76057
270	-0.26972	0.19994	0.33575	270	-0.40252	0.41799	0.58029	270	-0.56175	-0.38452	0.68075
275	-0.27695	0.25061	0.37351	275	-0.43714	0.52037	0.67961	275	-0.53696	-0.26941	0.60076
280	-0.26479	0.29797	0.39862	280	-0.45816	0.61774	0.7691	280	-0.50497	-0.15179	0.52728
285	-0.2336	0.34059	0.41301	285	-0.46495	0.70716	0.84632	285	-0.46675	-0.03523	0.46807
290	-0.18435	0.37717	0.41982	290	-0.45726	0.78586	0.9092	290	-0.42348	0.07671	0.43038
295	-0.11851	0.40661	0.42353	295	-0.43536	0.85149	0.95633	295	-0.37647	0.18064	0.41756
300	-0.0381	0.428	0.42969	300	-0.39992	0.90207	0.98674	300	-0.32716	0.27341	0.42636
305	0.05444	0.4407	0.44405	305	-0.35197	0.93601	1	305	-0.27701	0.35219	0.44808
310	0.15631	0.44432	0.47101	310	-0.29301	0.95233	0.99639	310	-0.22759	0.41458	0.47294
315	0.26441	0.43874	0.51225	315	-0.22481	0.95052	0.97675	315	-0.18037	0.45871	0.4929
320	0.37544	0.42415	0.56645	320	-0.14947	0.93064	0.94256	320	-0.1368	0.48321	0.5022
325	0.48605	0.40098	0.6301	325	-0.06925	0.89327	0.89595	325	-0.0982	0.48735	0.49715
330	0.59286	0.36994	0.69881	330	0.0134	0.83955	0.83965	330	-0.06574	0.47101	0.47557
335	0.69264	0.33197	0.76809	335	0.09597	0.77112	0.77707	335	-0.04041	0.43467	0.43654
340	0.78234	0.28823	0.83374	340	0.17595	0.69007	0.71215	340	-0.02299	0.37944	0.38014
345	0.85927	0.24003	0.89216	345	0.25092	0.59887	0.64931	345	-0.01398	0.307	0.30732
350	0.92102	0.18886	0.94019	350	0.31859	0.50025	0.59309	350	-0.01368	0.21956	0.21998
355	0.96581	0.13625	0.97537	355	0.37692	0.39726	0.54761	355	-0.02209	0.11977	0.12179
360	0.99219	0.08382	0.99573	360	0.4241	0.29298	0.51546	360	-0.03895	0.01066	0.04039
