# Supplementary material for: Light-driven nanoscale vectorial currents
Source: Nature. 2024 Feb 7;626(8001):984–9. doi: 10.1038/s41586-024-07037-4 (PMC10901733; doi:10.1038/s41586-024-07037-4)
Supplement: Supplementary file 8 — Source Data Extended Data Fig. 3 [file 41586_2024_7037_MOESM8_ESM.xlsx]

## Sheet: ED3b
Measured		Simulated
Wavelength (nm)	Normalized Photocurrent	Wavelength (nm)	Normalized Field Intensity
750	0.31548	500	0.000489822
755	0.36905	510	0.000442804
760	0.40833	520	0.000335601
765	0.5	530	0.000160669
770	0.54167	540	0.000188899
775	0.65476	550	0.00112
780	0.75714	560	0.00409
785	0.89286	570	0.01025
790	0.96667	580	0.01852
795	1	590	0.02584
800	0.98214	600	0.03062
805	0.95238	610	0.03368
810	0.86429	620	0.03628
815	0.79762	630	0.03911
820	0.7619	640	0.04253
825	0.70238	650	0.04633
830	0.59524	660	0.05121
835	0.5119	670	0.05732
840	0.4881	680	0.06494
845	0.42619	690	0.07441
850	0.40119	700	0.08591
		710	0.09879
		720	0.1138
		730	0.14855
		740	0.22439
		750	0.33344
		760	0.47638
		770	0.65583
		780	0.84734
		790	0.98421
		800	1
		810	0.90082
		820	0.74851
		830	0.60279
		840	0.48473
		850	0.39454
		860	0.32656
		870	0.27499
		880	0.2344
		890	0.20281
		900	0.17794
		910	0.15801
		920	0.1418
		930	0.12842
		940	0.11725
		950	0.10779
		960	0.09974
		970	0.09242
		980	0.0859
		990	0.08027
		1000	0.07536
		1010	0.07105
		1020	0.06724
		1030	0.06386
		1040	0.06084
		1050	0.05811
		1060	0.05566
		1070	0.0534
		1080	0.05119
		1090	0.04919
		1100	0.04738
		1110	0.04572
		1120	0.04421
		1130	0.04281
		1140	0.04153
		1150	0.04034
		1160	0.03923
		1170	0.03821
		1180	0.03726
		1190	0.03637
		1200	0.0355
		1210	0.03465
		1220	0.03386
		1230	0.03311
		1240	0.03242
		1250	0.03176
		1260	0.03114
		1270	0.03056
		1280	0.03001
		1290	0.02949
		1300	0.029
		1310	0.02853
		1320	0.02809
		1330	0.02766
		1340	0.02726
		1350	0.02687
		1360	0.0265
		1370	0.02615
		1380	0.02579
		1390	0.02543
		1400	0.02509
		1410	0.02477
		1420	0.02446
		1430	0.02416
		1440	0.02388
		1450	0.0236
		1460	0.02334
		1470	0.02309
		1480	0.02285
		1490	0.02261
		1500	0.02239
		1510	0.02217
		1520	0.02196
		1530	0.02176
		1540	0.02156
		1550	0.02137
		1560	0.02119
		1570	0.02101
		1580	0.02084
		1590	0.02067
		1600	0.02049
		1610	0.02032
		1620	0.02015
		1630	0.01998
		1640	0.01982
		1650	0.01967
		1660	0.01952
		1670	0.01937
		1680	0.01923
		1690	--
		1700	--
