# Supplementary material for: Light-driven nanoscale vectorial currents
Source: Nature. 2024 Feb 7;626(8001):984–9. doi: 10.1038/s41586-024-07037-4 (PMC10901733; doi:10.1038/s41586-024-07037-4)
Supplement: Supplementary file 9 — Source Data Extended Data Fig. 5 [file 41586_2024_7037_MOESM9_ESM.xlsx]

## Sheet: ED5b
Experiment		Simulation
Wavelength (nm)	Reflectance	Wavelength (nm)	Reflectance
600	0.96311	650	0.85
600.115	0.96313	660	0.86
600.23	0.96315	670	0.87
600.346	0.96317	680	0.88
600.461	0.96319	690	0.885
600.576	0.96321	700	0.88531
600.691	0.96323	710	0.88807
600.806	0.96325	720	0.89022
600.921	0.96326	730	0.89348
601.037	0.96328	740	0.88862
601.152	0.96329	750	0.87065
601.267	0.96331	760	0.84
601.382	0.96332	770	0.84901
601.497	0.96334	780	0.86212
601.612	0.96335	790	0.85329
601.728	0.96336	800	0.83608
601.843	0.96337	810	0.81107
601.958	0.96338	820	0.77647
602.073	0.96339	830	0.72912
602.188	0.9634	840	0.66494
602.303	0.9634	850	0.58101
602.419	0.96341	860	0.47992
602.534	0.96342	870	0.37778
602.649	0.96342	880	0.30751
602.764	0.96343	890	0.30049
602.879	0.96343	900	0.35647
602.994	0.96343	910	0.44575
603.11	0.96344	920	0.5384
603.225	0.96344	930	0.61946
603.34	0.96344	940	0.68545
603.455	0.96344	950	0.7378
603.57	0.96344	960	0.77921
603.685	0.96344	970	0.81224
603.801	0.96344	980	0.83891
603.916	0.96343	990	0.86075
604.031	0.96343	1000	0.87874
604.146	0.96342
604.261	0.96342
604.376	0.96341
604.492	0.96341
604.607	0.9634
604.722	0.96339
604.837	0.96338
604.952	0.96337
605.067	0.96336
605.183	0.96335
605.298	0.96334
605.413	0.96333
605.528	0.96332
605.643	0.9633
605.758	0.96329
605.874	0.96327
605.989	0.96326
606.104	0.96324
606.219	0.96322
606.334	0.9632
606.449	0.96318
606.565	0.96316
606.68	0.96314
606.795	0.96312
606.91	0.9631
607.025	0.96308
607.14	0.96305
607.256	0.96303
607.371	0.96301
607.486	0.96298
607.601	0.96295
607.716	0.96293
607.832	0.9629
607.947	0.96287
608.062	0.96284
608.177	0.96281
608.292	0.96278
608.407	0.96275
608.523	0.96272
608.638	0.96268
608.753	0.96262
608.868	0.96256
608.983	0.9625
609.098	0.96244
609.214	0.96233
609.329	0.96227
609.444	0.96218
609.559	0.96217
609.674	0.96216
609.789	0.96212
609.905	0.96209
610.02	0.96205
610.135	0.96199
610.25	0.96195
610.365	0.96188
610.48	0.96183
610.596	0.96177
610.711	0.9617
610.826	0.96162
610.941	0.96152
611.056	0.96139
611.171	0.96132
611.287	0.96128
611.402	0.96124
611.517	0.96121
611.632	0.96122
611.747	0.96116
611.862	0.96115
611.978	0.96112
612.093	0.96103
612.208	0.96095
612.323	0.9609
612.438	0.96086
612.553	0.96081
612.669	0.96069
612.784	0.96067
612.899	0.96065
613.014	0.9606
613.129	0.96054
613.244	0.96048
613.36	0.96045
613.475	0.96042
613.59	0.96035
613.705	0.96025
613.82	0.96021
613.936	0.96018
614.051	0.96015
614.166	0.9601
614.281	0.96001
614.396	0.95994
614.511	0.9599
614.627	0.95992
614.742	0.95988
614.857	0.95987
614.972	0.95991
615.087	0.95987
615.202	0.95989
615.318	0.95992
615.433	0.9599
615.548	0.95987
615.663	0.95987
615.778	0.95984
615.893	0.95979
616.009	0.95973
616.124	0.95975
616.239	0.95977
616.354	0.95974
616.469	0.95973
616.584	0.95972
616.7	0.95972
616.815	0.95962
616.93	0.95952
617.045	0.95952
617.16	0.95951
617.275	0.95949
617.391	0.95955
617.506	0.95951
617.621	0.95944
617.736	0.9595
617.851	0.95951
617.966	0.95951
618.082	0.95947
618.197	0.95944
618.312	0.95943
618.427	0.95943
618.542	0.95943
618.657	0.9594
618.773	0.95942
618.888	0.95941
619.003	0.95944
619.118	0.95948
619.233	0.95947
619.348	0.95943
619.464	0.95945
619.579	0.95943
619.694	0.95946
619.809	0.95949
619.924	0.95949
620.039	0.95949
620.155	0.95957
620.27	0.95965
620.385	0.95965
620.5	0.95976
620.615	0.95987
620.731	0.95995
620.846	0.95995
620.961	0.95995
621.076	0.96002
621.191	0.96009
621.306	0.96016
621.422	0.9602
621.537	0.96027
621.652	0.96035
621.767	0.96038
621.882	0.96042
621.997	0.96043
622.113	0.96048
622.228	0.96051
622.343	0.96056
622.458	0.96062
622.573	0.96065
622.688	0.9607
622.804	0.96065
622.919	0.96066
623.034	0.96072
623.149	0.96075
623.264	0.96078
623.379	0.96079
623.495	0.96083
623.61	0.96086
623.725	0.96093
623.84	0.96094
623.955	0.96096
624.07	0.96102
624.186	0.96106
624.301	0.9611
624.416	0.96112
624.531	0.96109
624.646	0.96106
624.761	0.96109
624.877	0.96115
624.992	0.9612
625.107	0.96126
625.222	0.9613
625.337	0.96135
625.452	0.96133
625.568	0.96135
625.683	0.96145
625.798	0.96146
625.913	0.96146
626.028	0.96145
626.143	0.96147
626.259	0.96148
626.374	0.96152
626.489	0.96159
626.604	0.96165
626.719	0.96166
626.834	0.96164
626.95	0.96164
627.065	0.96159
627.18	0.96155
627.295	0.96154
627.41	0.96153
627.525	0.9615
627.641	0.96147
627.756	0.96148
627.871	0.9615
627.986	0.96152
628.101	0.96153
628.217	0.96155
628.332	0.96155
628.447	0.96157
628.562	0.96154
628.677	0.96152
628.792	0.96147
628.908	0.96142
629.023	0.96137
629.138	0.96138
629.253	0.96139
629.368	0.9614
629.483	0.96139
629.599	0.96141
629.714	0.96141
629.829	0.96139
629.944	0.96136
630.059	0.96143
630.174	0.96143
630.29	0.96143
630.405	0.96148
630.52	0.96147
630.635	0.9615
630.75	0.96152
630.865	0.96156
630.981	0.96158
631.096	0.96159
631.211	0.96158
631.326	0.9616
631.441	0.96166
631.556	0.96173
631.672	0.9618
631.787	0.96182
631.902	0.96179
632.017	0.96176
632.132	0.96175
632.247	0.96173
632.363	0.9617
632.478	0.96174
632.593	0.96167
632.708	0.96158
632.823	0.96153
632.938	0.96145
633.054	0.96137
633.169	0.96139
633.284	0.96135
633.399	0.9613
633.514	0.96123
633.629	0.96115
633.745	0.96111
633.86	0.96108
633.975	0.961
634.09	0.96091
634.205	0.96089
634.321	0.9609
634.436	0.96089
634.551	0.96082
634.666	0.96079
634.781	0.96073
634.896	0.96076
635.012	0.96078
635.127	0.96067
635.242	0.96059
635.357	0.96055
635.472	0.96051
635.587	0.96044
635.703	0.96036
635.818	0.9603
635.933	0.96028
636.048	0.96025
636.163	0.96014
636.278	0.9601
636.394	0.96006
636.509	0.95999
636.624	0.95997
636.739	0.95996
636.854	0.95988
636.969	0.95984
637.085	0.9598
637.2	0.95974
637.315	0.95973
637.43	0.95972
637.545	0.95966
637.66	0.95962
637.776	0.9596
637.891	0.95954
638.006	0.95951
638.121	0.95949
638.236	0.95944
638.351	0.95936
638.467	0.95927
638.582	0.95927
638.697	0.95923
638.812	0.9592
638.927	0.95914
639.042	0.95911
639.158	0.95912
639.273	0.95912
639.388	0.95912
639.503	0.95909
639.618	0.95912
639.733	0.95915
639.849	0.95915
639.964	0.95915
640.079	0.95916
640.194	0.95917
640.309	0.95915
640.424	0.95913
640.54	0.95913
640.655	0.95912
640.77	0.9591
640.885	0.95909
641	0.95907
641.115	0.95905
641.231	0.95907
641.346	0.95907
641.461	0.95907
641.576	0.95907
641.691	0.95904
641.807	0.95901
641.922	0.95908
642.037	0.95916
642.152	0.95919
642.267	0.9592
642.382	0.95922
642.498	0.95919
642.613	0.95923
642.728	0.95929
642.843	0.95931
642.958	0.9593
643.073	0.95933
643.189	0.95942
643.304	0.95946
643.419	0.95951
643.534	0.95955
643.649	0.95963
643.764	0.95969
643.88	0.9597
643.995	0.95976
644.11	0.95983
644.225	0.95996
644.34	0.96002
644.455	0.96008
644.571	0.96021
644.686	0.96024
644.801	0.96027
644.916	0.96033
645.031	0.96045
645.146	0.96055
645.262	0.96062
645.377	0.96064
645.492	0.96066
645.607	0.96075
645.722	0.9608
645.837	0.96088
645.953	0.96098
646.068	0.96101
646.183	0.96106
646.298	0.9611
646.413	0.96121
646.528	0.96128
646.644	0.96128
646.759	0.96129
646.874	0.96135
646.989	0.96139
647.104	0.96141
647.219	0.96145
647.335	0.96151
647.45	0.96157
647.565	0.96161
647.68	0.9616
647.795	0.9616
647.91	0.96159
648.026	0.9616
648.141	0.9616
648.256	0.96153
648.371	0.96152
648.486	0.96151
648.602	0.96153
648.717	0.96145
648.832	0.96137
648.947	0.96132
649.062	0.9613
649.177	0.96128
649.293	0.96124
649.408	0.96125
649.523	0.96125
649.638	0.96121
649.753	0.96115
649.868	0.96106
649.984	0.961
650.099	0.96096
650.214	0.96091
650.329	0.9609
650.444	0.96091
650.559	0.96083
650.675	0.96082
650.79	0.96083
650.905	0.9608
651.02	0.96076
651.135	0.96071
651.25	0.96065
651.366	0.96064
651.481	0.96063
651.596	0.96062
651.711	0.96055
651.826	0.96048
651.941	0.96045
652.057	0.96036
652.172	0.96029
652.287	0.96022
652.402	0.96022
652.517	0.96021
652.632	0.96025
652.748	0.96023
652.863	0.9602
652.978	0.9602
653.093	0.96021
653.208	0.96021
653.323	0.96018
653.439	0.96015
653.554	0.96016
653.669	0.96014
653.784	0.96014
653.899	0.96016
654.014	0.96017
654.13	0.96017
654.245	0.9602
654.36	0.96021
654.475	0.96028
654.59	0.96036
654.705	0.96038
654.821	0.96039
654.936	0.96045
655.051	0.96047
655.166	0.96049
655.281	0.96051
655.397	0.96049
655.512	0.96047
655.627	0.96051
655.742	0.96061
655.857	0.96071
655.972	0.96075
656.088	0.96084
656.203	0.96095
656.318	0.96104
656.433	0.9611
656.548	0.96116
656.663	0.96124
656.779	0.96134
656.894	0.96144
657.009	0.96151
657.124	0.96155
657.239	0.96156
657.354	0.9616
657.47	0.96167
657.585	0.9618
657.7	0.96191
657.815	0.962
657.93	0.96207
658.045	0.96209
658.161	0.96213
658.276	0.96213
658.391	0.96222
658.506	0.96232
658.621	0.96237
658.736	0.96242
658.852	0.96246
658.967	0.96254
659.082	0.96261
659.197	0.96269
659.312	0.96277
659.427	0.96279
659.543	0.9628
659.658	0.96286
659.773	0.96289
659.888	0.96291
660.003	0.96297
660.118	0.96302
660.234	0.96308
660.349	0.96314
660.464	0.96316
660.579	0.96318
660.694	0.96324
660.809	0.96327
660.925	0.96331
661.04	0.96333
661.155	0.96331
661.27	0.96334
661.385	0.96332
661.5	0.96327
661.616	0.96323
661.731	0.96322
661.846	0.96318
661.961	0.96308
662.076	0.96307
662.192	0.96306
662.307	0.96304
662.422	0.96292
662.537	0.96281
662.652	0.96278
662.767	0.96274
662.883	0.96268
662.998	0.9626
663.113	0.96254
663.228	0.96247
663.343	0.96236
663.458	0.96234
663.574	0.96233
663.689	0.96231
663.804	0.96225
663.919	0.96218
664.034	0.96212
664.149	0.96209
664.265	0.96207
664.38	0.96203
664.495	0.96201
664.61	0.96198
664.725	0.96191
664.84	0.96184
664.956	0.96175
665.071	0.96172
665.186	0.96163
665.301	0.9616
665.416	0.96159
665.531	0.96158
665.647	0.96164
665.762	0.96162
665.877	0.96159
665.992	0.96151
666.107	0.96153
666.222	0.96155
666.338	0.96157
666.453	0.96152
666.568	0.96148
666.683	0.9615
666.798	0.96143
666.913	0.96136
667.029	0.96134
667.144	0.96134
667.259	0.96135
667.374	0.96136
667.489	0.9613
667.604	0.96124
667.72	0.96126
667.835	0.96122
667.95	0.96118
668.065	0.96112
668.18	0.96114
668.295	0.96116
668.411	0.96123
668.526	0.96129
668.641	0.96131
668.756	0.96128
668.871	0.96131
668.987	0.96134
669.102	0.96138
669.217	0.96143
669.332	0.96148
669.447	0.96159
669.562	0.96168
669.678	0.96178
669.793	0.96181
669.908	0.96183
670.023	0.96189
670.138	0.96197
670.253	0.96206
670.369	0.96213
670.484	0.96217
670.599	0.96221
670.714	0.96231
670.829	0.96241
670.944	0.9625
671.06	0.96261
671.175	0.9627
671.29	0.96279
671.405	0.96287
671.52	0.96291
671.635	0.96296
671.751	0.96309
671.866	0.96311
671.981	0.96312
672.096	0.96322
672.211	0.96331
672.326	0.96336
672.442	0.96348
672.557	0.96358
672.672	0.96371
672.787	0.96384
672.902	0.96399
673.017	0.96412
673.133	0.96422
673.248	0.96432
673.363	0.96441
673.478	0.9645
673.593	0.96457
673.708	0.96464
673.824	0.96472
673.939	0.9648
674.054	0.96483
674.169	0.96484
674.284	0.96486
674.399	0.96485
674.515	0.96487
674.63	0.96489
674.745	0.96499
674.86	0.96497
674.975	0.96494
675.09	0.96493
675.206	0.96491
675.321	0.9649
675.436	0.96494
675.551	0.96498
675.666	0.96503
675.782	0.96501
675.897	0.96501
676.012	0.96503
676.127	0.96507
676.242	0.9651
676.357	0.96511
676.473	0.96515
676.588	0.9652
676.703	0.96522
676.818	0.96526
676.933	0.9653
677.048	0.9653
677.164	0.96534
677.279	0.96538
677.394	0.9654
677.509	0.96542
677.624	0.96543
677.739	0.96537
677.855	0.96537
677.97	0.96536
678.085	0.96535
678.2	0.96535
678.315	0.96535
678.43	0.96533
678.546	0.96535
678.661	0.96536
678.776	0.96533
678.891	0.96535
679.006	0.96536
679.121	0.96533
679.237	0.96535
679.352	0.96538
679.467	0.96541
679.582	0.96538
679.697	0.96535
679.812	0.96537
679.928	0.96538
680.043	0.96533
680.158	0.9653
680.273	0.96532
680.388	0.96531
680.503	0.96532
680.619	0.96534
680.734	0.96535
680.849	0.96533
680.964	0.96531
681.079	0.96531
681.194	0.96531
681.31	0.96531
681.425	0.96531
681.54	0.96524
681.655	0.96517
681.77	0.96512
681.885	0.96505
682.001	0.96499
682.116	0.96495
682.231	0.96492
682.346	0.96489
682.461	0.96485
682.577	0.96487
682.692	0.96489
682.807	0.96482
682.922	0.96474
683.037	0.96466
683.152	0.96462
683.268	0.96462
683.383	0.96461
683.498	0.96454
683.613	0.96449
683.728	0.96443
683.843	0.96441
683.959	0.96439
684.074	0.96436
684.189	0.96432
684.304	0.96428
684.419	0.96424
684.534	0.96419
684.65	0.96414
684.765	0.96412
684.88	0.96416
684.995	0.96421
685.11	0.96415
685.225	0.96416
685.341	0.9642
685.456	0.96429
685.571	0.96425
685.686	0.96421
685.801	0.96424
685.916	0.96424
686.032	0.96424
686.147	0.96429
686.262	0.96429
686.377	0.96429
686.492	0.96435
686.607	0.96436
686.723	0.96438
686.838	0.96443
686.953	0.96444
687.068	0.96445
687.183	0.96451
687.298	0.96451
687.414	0.96448
687.529	0.96454
687.644	0.96456
687.759	0.9646
687.874	0.96465
687.989	0.96469
688.105	0.96475
688.22	0.96482
688.335	0.96489
688.45	0.96487
688.565	0.96485
688.68	0.96483
688.796	0.96489
688.911	0.96499
689.026	0.96509
689.141	0.96511
689.256	0.96523
689.371	0.96535
689.487	0.96538
689.602	0.96543
689.717	0.96548
689.832	0.96554
689.947	0.9656
690.063	0.96565
690.178	0.96571
690.293	0.96571
690.408	0.9657
690.523	0.96579
690.638	0.96582
690.754	0.96586
690.869	0.96591
690.984	0.96595
691.099	0.96598
691.214	0.96599
691.329	0.96598
691.445	0.96602
691.56	0.96607
691.675	0.96612
691.79	0.96618
691.905	0.96624
692.02	0.9663
692.136	0.96633
692.251	0.96643
692.366	0.96653
692.481	0.96665
692.596	0.96672
692.711	0.96678
692.827	0.96686
692.942	0.96691
693.057	0.96697
693.172	0.96708
693.287	0.96716
693.402	0.96724
693.518	0.9673
693.633	0.96739
693.748	0.96747
693.863	0.96756
693.978	0.96757
694.093	0.96758
694.209	0.96766
694.324	0.9677
694.439	0.96772
694.554	0.96779
694.669	0.96778
694.784	0.96777
694.9	0.96784
695.015	0.96785
695.13	0.96792
695.245	0.96797
695.36	0.96802
695.475	0.96805
695.591	0.96807
695.706	0.96809
695.821	0.96812
695.936	0.96814
696.051	0.96814
696.167	0.96814
696.282	0.96811
696.397	0.96808
696.512	0.96809
696.627	0.96809
696.742	0.96809
696.858	0.96801
696.973	0.968
697.088	0.96799
697.203	0.96798
697.318	0.96795
697.433	0.96792
697.549	0.96793
697.664	0.96795
697.779	0.96797
697.894	0.96796
698.009	0.96793
698.124	0.96791
698.24	0.96786
698.355	0.96783
698.47	0.9678
698.585	0.96775
698.7	0.96769
698.815	0.96763
698.931	0.96766
699.046	0.96769
699.161	0.96764
699.276	0.96762
699.391	0.96761
699.506	0.96759
699.622	0.96757
699.737	0.96754
699.852	0.96753
699.967	0.9675
700.082	0.96746
700.197	0.96744
700.313	0.96743
700.428	0.96741
700.543	0.96737
700.658	0.96735
700.773	0.96732
700.888	0.96729
701.004	0.96722
701.119	0.96715
701.234	0.96713
701.349	0.96706
701.464	0.967
701.579	0.96698
701.695	0.96699
701.81	0.96701
701.925	0.96697
702.04	0.96697
702.155	0.96695
702.27	0.96693
702.386	0.96692
702.501	0.96693
702.616	0.96692
702.731	0.96691
702.846	0.96689
702.962	0.96694
703.077	0.96698
703.192	0.9669
703.307	0.9669
703.422	0.9669
703.537	0.9669
703.653	0.96694
703.768	0.96699
703.883	0.967
703.998	0.96698
704.113	0.96698
704.228	0.96693
704.344	0.96695
704.459	0.96698
704.574	0.96696
704.689	0.96705
704.804	0.96713
704.919	0.96712
705.035	0.96712
705.15	0.96712
705.265	0.96717
705.38	0.9672
705.495	0.96718
705.61	0.96718
705.726	0.96717
705.841	0.96724
705.956	0.96732
706.071	0.96742
706.186	0.96745
706.301	0.96746
706.417	0.96746
706.532	0.96753
706.647	0.96753
706.762	0.96753
706.877	0.96754
706.992	0.96758
707.108	0.96761
707.223	0.9676
707.338	0.96759
707.453	0.96758
707.568	0.96757
707.683	0.96762
707.799	0.96768
707.914	0.96768
708.029	0.9677
708.144	0.96773
708.259	0.96775
708.374	0.96777
708.49	0.96779
708.605	0.96785
708.72	0.9679
708.835	0.96795
708.95	0.96799
709.065	0.96805
709.181	0.9681
709.296	0.96822
709.411	0.96836
709.526	0.96847
709.641	0.96853
709.756	0.96859
709.872	0.9686
709.987	0.96868
710.102	0.96876
710.217	0.96884
710.332	0.96897
710.448	0.96909
710.563	0.96917
710.678	0.96923
710.793	0.96929
710.908	0.96938
711.023	0.96944
711.139	0.96949
711.254	0.96956
711.369	0.96969
711.484	0.96981
711.599	0.96987
711.714	0.96998
711.83	0.9701
711.945	0.97015
712.06	0.97027
712.175	0.9704
712.29	0.97042
712.405	0.9705
712.521	0.97059
712.636	0.97066
712.751	0.9707
712.866	0.97076
712.981	0.97084
713.096	0.97091
713.212	0.97095
713.327	0.97102
713.442	0.9711
713.557	0.9712
713.672	0.97137
713.787	0.97154
713.903	0.97164
714.018	0.97178
714.133	0.9719
714.248	0.97206
714.363	0.97217
714.478	0.97228
714.594	0.97241
714.709	0.97256
714.824	0.97271
714.939	0.97286
715.054	0.97289
715.169	0.97291
715.285	0.97293
715.4	0.97297
715.515	0.97301
715.63	0.97308
715.745	0.97313
715.86	0.97318
715.976	0.97325
716.091	0.97334
716.206	0.97344
716.321	0.97347
716.436	0.97352
716.552	0.97363
716.667	0.97368
716.782	0.97373
716.897	0.97376
717.012	0.97381
717.127	0.97386
717.243	0.97392
717.358	0.97401
717.473	0.9741
717.588	0.97418
717.703	0.97426
717.818	0.97435
717.934	0.97441
718.049	0.97445
718.164	0.97448
718.279	0.97457
718.394	0.97468
718.509	0.97479
718.625	0.97488
718.74	0.97502
718.855	0.97515
718.97	0.97525
719.085	0.97533
719.2	0.97541
719.316	0.97556
719.431	0.97567
719.546	0.97578
719.661	0.97586
719.776	0.97598
719.891	0.97612
720.007	0.97624
720.122	0.97631
720.237	0.97637
720.352	0.97645
720.467	0.97654
720.582	0.97667
720.698	0.97676
720.813	0.97685
720.928	0.97698
721.043	0.97708
721.158	0.97716
721.273	0.9772
721.389	0.97729
721.504	0.97738
721.619	0.97746
721.734	0.97754
721.849	0.97762
721.964	0.97776
722.08	0.97784
722.195	0.97792
722.31	0.97801
722.425	0.97809
722.54	0.97816
722.655	0.97821
722.771	0.97824
722.886	0.97827
723.001	0.97831
723.116	0.97838
723.231	0.97846
723.346	0.97847
723.462	0.97847
723.577	0.97846
723.692	0.97848
723.807	0.97848
723.922	0.97843
724.038	0.97842
724.153	0.97835
724.268	0.97831
724.383	0.97831
724.498	0.97832
724.613	0.97835
724.729	0.97835
724.844	0.97836
724.959	0.97831
725.074	0.97827
725.189	0.97823
725.304	0.97819
725.42	0.9782
725.535	0.9782
725.65	0.9782
725.765	0.9782
725.88	0.97821
725.995	0.97817
726.111	0.97816
726.226	0.97815
726.341	0.97819
726.456	0.97822
726.571	0.97826
726.686	0.97831
726.802	0.97827
726.917	0.97823
727.032	0.97826
727.147	0.97827
727.262	0.9783
727.377	0.97834
727.493	0.97835
727.608	0.97833
727.723	0.97831
727.838	0.97832
727.953	0.97834
728.068	0.97841
728.184	0.97842
728.299	0.9784
728.414	0.97836
728.529	0.97832
728.644	0.97826
728.759	0.97819
728.875	0.97811
728.99	0.97812
729.105	0.9781
729.22	0.97808
729.335	0.97805
729.45	0.97798
729.566	0.97791
729.681	0.9779
729.796	0.9778
729.911	0.97771
730.026	0.97766
730.141	0.97763
730.257	0.97758
730.372	0.97761
730.487	0.97765
730.602	0.9777
730.717	0.97772
730.833	0.97782
730.948	0.97791
731.063	0.97783
731.178	0.97776
731.293	0.97772
731.408	0.97772
731.524	0.97771
731.639	0.97772
731.754	0.97772
731.869	0.97771
731.984	0.97769
732.099	0.97761
732.215	0.97754
732.33	0.97747
732.445	0.97746
732.56	0.97745
732.675	0.97755
732.79	0.97759
732.906	0.97764
733.021	0.9776
733.136	0.97759
733.251	0.97758
733.366	0.97754
733.481	0.97752
733.597	0.97749
733.712	0.9775
733.827	0.97747
733.942	0.97744
734.057	0.97749
734.172	0.9775
734.288	0.97754
734.403	0.97756
734.518	0.9776
734.633	0.97762
734.748	0.97767
734.863	0.97768
734.979	0.97768
735.094	0.97767
735.209	0.97767
735.324	0.97769
735.439	0.97767
735.554	0.9777
735.67	0.97771
735.785	0.97778
735.9	0.97787
736.015	0.97792
736.13	0.97792
736.245	0.97797
736.361	0.97804
736.476	0.97805
736.591	0.97807
736.706	0.97806
736.821	0.97805
736.936	0.97805
737.052	0.97804
737.167	0.97803
737.282	0.97802
737.397	0.97804
737.512	0.97813
737.628	0.97821
737.743	0.97826
737.858	0.97829
737.973	0.97834
738.088	0.97837
738.203	0.97843
738.319	0.97844
738.434	0.97843
738.549	0.97849
738.664	0.97859
738.779	0.97866
738.894	0.97875
739.01	0.97881
739.125	0.97885
739.24	0.97885
739.355	0.97881
739.47	0.97879
739.585	0.97883
739.701	0.97882
739.816	0.97879
739.931	0.97879
740.046	0.97877
740.161	0.97875
740.276	0.97873
740.392	0.97861
740.507	0.97848
740.622	0.97834
740.737	0.97823
740.852	0.97813
740.967	0.97804
741.083	0.97805
741.198	0.97797
741.313	0.97792
741.428	0.97787
741.543	0.97779
741.658	0.97773
741.774	0.97766
741.889	0.97754
742.004	0.97743
742.119	0.97737
742.234	0.97736
742.349	0.97741
742.465	0.97747
742.58	0.97745
742.695	0.97743
742.81	0.97742
742.925	0.97744
743.04	0.97747
743.156	0.97753
743.271	0.97767
743.386	0.97782
743.501	0.978
743.616	0.97816
743.731	0.97826
743.847	0.97834
743.962	0.97842
744.077	0.97842
744.192	0.97843
744.307	0.97844
744.423	0.97846
744.538	0.97849
744.653	0.97852
744.768	0.9785
744.883	0.97854
744.998	0.97859
745.114	0.97855
745.229	0.97852
745.344	0.97847
745.459	0.97837
745.574	0.97833
745.689	0.97828
745.805	0.97831
745.92	0.97827
746.035	0.97822
746.15	0.97811
746.265	0.97801
746.38	0.97787
746.496	0.97795
746.611	0.97794
746.726	0.97794
746.841	0.97799
746.956	0.97803
747.071	0.97806
747.187	0.9782
747.302	0.97864
747.417	0.97899
747.532	0.97914
747.647	0.97929
747.762	0.97938
747.878	0.97927
747.993	0.97916
748.108	0.97895
748.223	0.97868
748.338	0.97841
748.453	0.97819
748.569	0.97798
748.684	0.97779
748.799	0.97757
748.914	0.97732
749.029	0.97707
749.144	0.97694
749.26	0.97682
749.375	0.97669
749.49	0.97656
749.605	0.97641
749.72	0.97627
749.835	0.97611
749.951	0.97597
750.066	0.97574
750.181	0.97558
750.296	0.97543
750.411	0.97538
750.526	0.97526
750.642	0.97519
750.757	0.97515
750.872	0.97507
750.987	0.97502
751.102	0.97495
751.217	0.97494
751.333	0.97493
751.448	0.97487
751.563	0.97478
751.678	0.9747
751.793	0.97467
751.909	0.97449
752.024	0.9743
752.139	0.97414
752.254	0.97401
752.369	0.97388
752.484	0.9738
752.6	0.97371
752.715	0.97361
752.83	0.97358
752.945	0.97353
753.06	0.97347
753.175	0.97353
753.291	0.97353
753.406	0.97352
753.521	0.97365
753.636	0.97369
753.751	0.97372
753.866	0.97378
753.982	0.97384
754.097	0.97391
754.212	0.97418
754.327	0.97439
754.442	0.9746
754.557	0.97486
754.673	0.9751
754.788	0.97516
754.903	0.97502
755.018	0.97486
755.133	0.97472
755.248	0.97467
755.364	0.9746
755.479	0.97461
755.594	0.97455
755.709	0.97447
755.824	0.97449
755.939	0.97418
756.055	0.97387
756.17	0.97357
756.285	0.97322
756.4	0.97286
756.515	0.97261
756.63	0.97263
756.746	0.97262
756.861	0.97248
756.976	0.97215
757.091	0.97181
757.206	0.97141
757.321	0.9708
757.437	0.97018
757.552	0.96962
757.667	0.96914
757.782	0.96874
757.897	0.96815
758.013	0.96762
758.128	0.96712
758.243	0.96648
758.358	0.96586
758.473	0.9651
758.588	0.96447
758.704	0.96386
758.819	0.96325
758.934	0.96273
759.049	0.96223
759.164	0.96166
759.279	0.96123
759.395	0.9608
759.51	0.96035
759.625	0.95991
759.74	0.95948
759.855	0.95907
759.97	0.95903
760.086	0.95899
760.201	0.95906
760.316	0.95911
760.431	0.95913
760.546	0.95932
760.661	0.9594
760.777	0.95944
760.892	0.95931
761.007	0.95931
761.122	0.95927
761.237	0.95951
761.352	0.95961
761.468	0.95969
761.583	0.9598
761.698	0.95986
761.813	0.95971
761.928	0.95924
762.043	0.95876
762.159	0.95817
762.274	0.95758
762.389	0.95698
762.504	0.95658
762.619	0.95607
762.734	0.95555
762.85	0.95494
762.965	0.9541
763.08	0.95327
763.195	0.9523
763.31	0.9514
763.425	0.95053
763.541	0.94985
763.656	0.94929
763.771	0.94874
763.886	0.948
764.001	0.94737
764.116	0.94672
764.232	0.94592
764.347	0.94494
764.462	0.94399
764.577	0.94314
764.692	0.94225
764.808	0.94131
764.923	0.9405
765.038	0.93982
765.153	0.93912
765.268	0.93843
765.383	0.93773
765.499	0.93716
765.614	0.93649
765.729	0.93583
765.844	0.93526
765.959	0.93494
766.074	0.93462
766.19	0.93432
766.305	0.93415
766.42	0.93399
766.535	0.9336
766.65	0.93305
766.765	0.93252
766.881	0.93206
766.996	0.93161
767.111	0.93117
767.226	0.93122
767.341	0.9311
767.456	0.93098
767.572	0.93099
767.687	0.93095
767.802	0.9309
767.917	0.93081
768.032	0.93069
768.147	0.93056
768.263	0.93047
768.378	0.93048
768.493	0.93046
768.608	0.93045
768.723	0.93042
768.838	0.93032
768.954	0.93034
769.069	0.93032
769.184	0.93006
769.299	0.92999
769.414	0.9299
769.529	0.92982
769.645	0.92979
769.76	0.92973
769.875	0.92955
769.99	0.92932
770.105	0.92907
770.22	0.92853
770.336	0.92777
770.451	0.92703
770.566	0.92618
770.681	0.92552
770.796	0.92487
770.911	0.92421
771.027	0.92371
771.142	0.92319
771.257	0.92277
771.372	0.9223
771.487	0.9218
771.602	0.92113
771.718	0.92055
771.833	0.91992
771.948	0.91916
772.063	0.91835
772.178	0.91764
772.294	0.91704
772.409	0.91642
772.524	0.91575
772.639	0.91495
772.754	0.91412
772.869	0.91316
772.985	0.91218
773.1	0.91116
773.215	0.91001
773.33	0.90906
773.445	0.90807
773.56	0.90708
773.676	0.90609
773.791	0.90509
773.906	0.90392
774.021	0.90247
774.136	0.90097
774.251	0.89953
774.367	0.89816
774.482	0.89676
774.597	0.89544
774.712	0.8943
774.827	0.89317
774.942	0.89199
775.058	0.8907
775.173	0.88938
775.288	0.88817
775.403	0.88691
775.518	0.88575
775.633	0.88471
775.749	0.88367
775.864	0.88269
775.979	0.88155
776.094	0.88043
776.209	0.87916
776.324	0.87788
776.44	0.87665
776.555	0.87557
776.67	0.87457
776.785	0.8736
776.9	0.87263
777.015	0.87168
777.131	0.87077
777.246	0.86975
777.361	0.86842
777.476	0.86712
777.591	0.86575
777.706	0.86446
777.822	0.86318
777.937	0.86192
778.052	0.86064
778.167	0.85935
778.282	0.85812
778.398	0.85669
778.513	0.85524
778.628	0.85335
778.743	0.85153
778.858	0.84975
778.973	0.84802
779.089	0.84627
779.204	0.84474
779.319	0.84344
779.434	0.84214
779.549	0.84086
779.664	0.83956
779.78	0.83827
779.895	0.83682
780.01	0.8355
780.125	0.83419
780.24	0.83321
780.355	0.83247
780.471	0.83175
780.586	0.83122
780.701	0.83072
780.816	0.83023
780.931	0.8297
781.046	0.82907
781.162	0.82845
781.277	0.82781
781.392	0.82716
781.507	0.82651
781.622	0.82607
781.737	0.82584
781.853	0.82564
781.968	0.82534
782.083	0.8248
782.198	0.82429
782.313	0.82386
782.428	0.82332
782.544	0.82276
782.659	0.82239
782.774	0.82206
782.889	0.82176
783.004	0.82159
783.119	0.82146
783.235	0.82135
783.35	0.82101
783.465	0.8207
783.58	0.82036
783.695	0.81993
783.81	0.8195
783.926	0.81923
784.041	0.81915
784.156	0.8191
784.271	0.81907
784.386	0.81908
784.501	0.81913
784.617	0.81872
784.732	0.81848
784.847	0.81825
784.962	0.81787
785.077	0.81751
785.192	0.81715
785.308	0.81682
785.423	0.81647
785.538	0.81613
785.653	0.81568
785.768	0.81508
785.884	0.8146
785.999	0.81403
786.114	0.81344
786.229	0.8129
786.344	0.81221
786.459	0.81152
786.575	0.81102
786.69	0.81047
786.805	0.80992
786.92	0.80928
787.035	0.80855
787.15	0.80782
787.266	0.80715
787.381	0.80654
787.496	0.80593
787.611	0.80562
787.726	0.80554
787.841	0.80551
787.957	0.80549
788.072	0.80533
788.187	0.80518
788.302	0.80498
788.417	0.80462
788.532	0.80427
788.648	0.80382
788.763	0.80339
788.878	0.80295
788.993	0.80242
789.108	0.80179
789.223	0.80115
789.339	0.80048
789.454	0.79981
789.569	0.7991
789.684	0.79839
789.799	0.79765
789.914	0.79693
790.03	0.79619
790.145	0.79543
790.26	0.79467
790.375	0.7939
790.49	0.79313
790.605	0.79234
790.721	0.79154
790.836	0.79074
790.951	0.78991
791.066	0.78908
791.181	0.78824
791.296	0.7874
791.412	0.78654
791.527	0.78568
791.642	0.7848
791.757	0.78391
791.872	0.78301
791.987	0.78208
792.103	0.78112
792.218	0.78014
792.333	0.77916
792.448	0.77818
792.563	0.77722
792.679	0.77632
792.794	0.77541
792.909	0.77439
793.024	0.77338
793.139	0.77237
793.254	0.77134
793.37	0.77048
793.485	0.76964
793.6	0.76897
793.715	0.76839
793.83	0.76782
793.945	0.7672
794.061	0.76648
794.176	0.76577
794.291	0.76513
794.406	0.76449
794.521	0.76386
794.636	0.76337
794.752	0.76298
794.867	0.76261
794.982	0.76223
795.097	0.76178
795.212	0.76136
795.327	0.76071
795.443	0.76007
795.558	0.75943
795.673	0.75885
795.788	0.75834
795.903	0.75786
796.018	0.75753
796.134	0.75721
796.249	0.75688
796.364	0.75648
796.479	0.75608
796.594	0.75559
796.709	0.75514
796.825	0.7547
796.94	0.75442
797.055	0.75414
797.17	0.75387
797.285	0.75367
797.4	0.75344
797.516	0.75322
797.631	0.75276
797.746	0.75231
797.861	0.75186
797.976	0.75135
798.091	0.75086
798.207	0.75036
798.322	0.74986
798.437	0.74935
798.552	0.74882
798.667	0.7483
798.782	0.74777
798.898	0.74725
799.013	0.74671
799.128	0.74617
799.243	0.74563
799.358	0.7451
799.474	0.74459
799.589	0.74407
799.704	0.74353
799.819	0.74298
799.934	0.74245
800.049	0.74192
800.165	0.74138
800.28	0.74085
800.395	0.74031
800.51	0.73978
800.625	0.73925
800.74	0.73872
800.856	0.73819
800.971	0.73766
801.086	0.73713
801.201	0.7366
801.316	0.73607
801.431	0.73553
801.547	0.73499
801.662	0.73446
801.777	0.7339
801.892	0.73334
802.007	0.7328
802.122	0.73224
802.238	0.73168
802.353	0.73111
802.468	0.73053
802.583	0.72995
802.698	0.7294
802.813	0.72883
802.929	0.72829
803.044	0.72781
803.159	0.72734
803.274	0.72677
803.389	0.72622
803.504	0.72567
803.62	0.72511
803.735	0.7246
803.85	0.7241
803.965	0.72357
804.08	0.72303
804.195	0.7225
804.311	0.72197
804.426	0.72142
804.541	0.72087
804.656	0.72033
804.771	0.71978
804.886	0.71923
805.002	0.71868
805.117	0.71813
805.232	0.71756
805.347	0.71698
805.462	0.71641
805.577	0.71585
805.693	0.71528
805.808	0.71471
805.923	0.71416
806.038	0.7136
806.153	0.71303
806.269	0.71248
806.384	0.71193
806.499	0.71137
806.614	0.71082
806.729	0.71024
806.844	0.70966
806.96	0.7091
807.075	0.70855
807.19	0.708
807.305	0.70744
807.42	0.70688
807.535	0.70632
807.651	0.70575
807.766	0.70518
807.881	0.70461
807.996	0.70403
808.111	0.70345
808.226	0.70289
808.342	0.70235
808.457	0.7018
808.572	0.70124
808.687	0.7007
808.802	0.70014
808.917	0.69958
809.033	0.69901
809.148	0.69844
809.263	0.69787
809.378	0.6973
809.493	0.69672
809.608	0.69615
809.724	0.69558
809.839	0.69501
809.954	0.69443
810.069	0.69385
810.184	0.69329
810.299	0.69271
810.415	0.69215
810.53	0.69159
810.645	0.69103
810.76	0.69046
810.875	0.68989
810.99	0.6893
811.106	0.6887
811.221	0.68808
811.336	0.68747
811.451	0.68686
811.566	0.68625
811.681	0.68565
811.797	0.68505
811.912	0.68443
812.027	0.68382
812.142	0.68321
812.257	0.68258
812.372	0.68195
812.488	0.68132
812.603	0.68071
812.718	0.68009
812.833	0.67946
812.948	0.67886
813.064	0.67827
813.179	0.67765
813.294	0.67705
813.409	0.67644
813.524	0.67583
813.639	0.67523
813.755	0.67462
813.87	0.674
813.985	0.6734
814.1	0.6728
814.215	0.67221
814.33	0.6716
814.446	0.67098
814.561	0.67035
814.676	0.66972
814.791	0.6691
814.906	0.66848
815.021	0.66786
815.137	0.66723
815.252	0.66662
815.367	0.666
815.482	0.66537
815.597	0.66475
815.712	0.66412
815.828	0.66348
815.943	0.66286
816.058	0.66223
816.173	0.66159
816.288	0.66096
816.403	0.66033
816.519	0.65969
816.634	0.65907
816.749	0.65844
816.864	0.65781
816.979	0.65718
817.094	0.65655
817.21	0.65593
817.325	0.65532
817.44	0.65469
817.555	0.65405
817.67	0.65341
817.785	0.65276
817.901	0.6521
818.016	0.65145
818.131	0.6508
818.246	0.65016
818.361	0.64951
818.476	0.64885
818.592	0.64821
818.707	0.64756
818.822	0.6469
818.937	0.64626
819.052	0.64561
819.167	0.64495
819.283	0.6443
819.398	0.64364
819.513	0.64298
819.628	0.64233
819.743	0.64167
819.859	0.64102
819.974	0.64037
820.089	0.63973
820.204	0.63911
820.319	0.63849
820.434	0.63786
820.55	0.63723
820.665	0.63661
820.78	0.63596
820.895	0.63534
821.01	0.63471
821.125	0.63407
821.241	0.63344
821.356	0.6328
821.471	0.63215
821.586	0.6315
821.701	0.63085
821.816	0.6302
821.932	0.62956
822.047	0.62893
822.162	0.6283
822.277	0.62768
822.392	0.62706
822.507	0.62644
822.623	0.62584
822.738	0.62524
822.853	0.62465
822.968	0.62404
823.083	0.62343
823.198	0.62281
823.314	0.62219
823.429	0.62156
823.544	0.62094
823.659	0.62031
823.774	0.61965
823.889	0.61901
824.005	0.61838
824.12	0.61776
824.235	0.61713
824.35	0.61651
824.465	0.61589
824.58	0.61527
824.696	0.61465
824.811	0.61403
824.926	0.61342
825.041	0.6128
825.156	0.61217
825.271	0.61158
825.387	0.61098
825.502	0.61038
825.617	0.60976
825.732	0.60913
825.847	0.60848
825.962	0.60786
826.078	0.60723
826.193	0.60659
826.308	0.60597
826.423	0.60532
826.538	0.60469
826.654	0.60406
826.769	0.60342
826.884	0.60279
826.999	0.60216
827.114	0.60153
827.229	0.6009
827.345	0.60026
827.46	0.59959
827.575	0.59894
827.69	0.5983
827.805	0.59764
827.92	0.59699
828.036	0.59635
828.151	0.5957
828.266	0.59506
828.381	0.59441
828.496	0.59376
828.611	0.59312
828.727	0.59249
828.842	0.59186
828.957	0.59124
829.072	0.59061
829.187	0.58997
829.302	0.58936
829.418	0.58873
829.533	0.5881
829.648	0.5875
829.763	0.58688
829.878	0.58627
829.993	0.58564
[truncated: 1,042 more rows]

## Sheet: ED5c
Left Electrode (no array)			Center (with array)			Right Electrode (no array)
V_g - V_CNP (V)	0 deg Polarization DC Photocurrent (arb. units)	90 deg Polarization DC Photocurrent (arb. units)	V_g - V_CNP (V)	0 deg Polarization DC Photocurrent (arb. units)	90 deg Polarization DC Photocurrent (arb. units)	V_g - V_CNP (V)	0 deg Polarization DC Photocurrent (arb. units)	90 deg Polarization DC Photocurrent (arb. units)
-4	0.2524	0.18029	-4.15	0.26841	0.08603	-4	-0.4738	-0.46697
-3.75	0.24279	0.16827	-3.9	0.28562	0.09635	-3.75	-0.48178	-0.4533
-3.5	0.26923	0.17308	-3.65	0.298	0.09601	-3.5	-0.50228	-0.46811
-3.25	0.28125	0.1875	-3.4	0.31452	0.10702	-3.25	-0.51139	-0.46583
-3	0.29567	0.20673	-3.15	0.33207	0.10736	-3	-0.52733	-0.48064
-2.75	0.28846	0.21635	-2.9	0.35375	0.11562	-2.75	-0.53645	-0.47836
-2.5	0.30769	0.19952	-2.65	0.36614	0.11666	-2.5	-0.53645	-0.48178
-2.25	0.30769	0.23558	-2.4	0.3775	0.12388	-2.25	-0.541	-0.47722
-2	0.31731	0.25	-2.15	0.383	0.13111	-2	-0.54556	-0.48178
-1.75	0.33894	0.28846	-1.9	0.38162	0.13042	-1.75	-0.53075	-0.48633
-1.5	0.33414	0.28125	-1.65	0.36958	0.13214	-1.5	-0.49203	-0.44305
-1.25	0.3101	0.30048	-1.4	0.34239	0.12732	-1.25	-0.4123	-0.39066
-1	0.26202	0.28365	-1.15	0.28871	0.117	-1	-0.31093	-0.31207
-0.75	0.1899	0.20913	-0.9	0.20853	0.10599	-0.75	-0.1754	-0.15604
-0.5	0.05048	0.06971	-0.65	0.09773	0.07674	-0.5	-0.00569	0.01139
-0.25	-0.11779	-0.17067	-0.4	-0.03544	0.04646	-0.25	0.14237	0.19818
0	-0.37019	-0.3774	-0.15	-0.19718	-0.00688	0	0.26424	0.38497
0.25	-0.5649	-0.6226	0.1	-0.37061	-0.06538	0.25	0.40205	0.51936
0.5	-0.79087	-0.76683	0.35	-0.55334	-0.13455	0.5	0.52733	0.61959
0.75	-0.88942	-0.85337	0.6	-0.72471	-0.20028	0.75	0.63553	0.69818
1	-0.97596	-0.90144	0.85	-0.86889	-0.25499	1	0.75968	0.75513
1.25	-1	-0.90385	1.1	-0.96559	-0.29009	1.25	0.85763	0.81777
1.5	-0.95433	-0.93029	1.35	-1	-0.30729	1.5	0.9123	0.88269
1.75	-0.94712	-0.91587	1.6	-0.99174	-0.29353	1.75	0.96469	0.9066
2	-0.92788	-0.91827	1.85	-0.93703	-0.26153	2	0.98405	0.93849
2.25	-0.90866	-0.92067	2.1	-0.85754	-0.22368	2.25	1	0.93394
2.5	-0.89664	-0.88462	2.35	-0.76841	-0.17997	2.5	0.98405	0.94305
2.75	-0.89423	-0.91827	2.6	-0.67034	-0.13937	2.75	0.97836	0.94191
3	-0.88702	-0.91346	2.85	-0.58259	-0.10186	3	0.97608	0.93736
3.25	-0.91346	-0.93029	3.1	-0.51067	-0.06263	3.25	0.97836	0.95216
3.5	-0.92067	-0.95913	3.35	-0.4532	-0.03166	3.5	0.98975	0.95444
3.75	-0.9351	-0.94471	3.6	-0.41088	-0.01204	3.75	0.99203	0.96811
4	-0.97115	-0.98077				4	0.99544	0.97153
